# Supplementary material for: Crystal structure of 2-(4-chloro­phen­yl)-3-(4-meth­oxy­phen­yl)-3-(methyl­sulfanyl)­acrylo­nitrile
Source: Acta Crystallogr Sect E Struct Rep Online. 2014 Oct 11;70(Pt 11):o1155. doi: 10.1107/S1600536814021576 (PMC4257267; doi:10.1107/S1600536814021576)
Supplement: Supplementary file 1 [file e-70-o1155-sup1.cif]

##############################################################################
#                                                                            #
# This CIF contains the data in a paper accepted for publication in          #
# Acta Crystallographica Section E. It conforms to the requirements of       #
# Notes for Authors for Acta Crystallographica Section E, and has been       #
# peer reviewed under the auspices of the IUCr Commission on Journals.       #
#                                                                            #
# Full details of the Crystallographic Information File format               #
# are given in the paper "The Crystallographic Information File (CIF):       #
# a New Standard Archive File for Crystallography" by S. R. Hall, F. H.      #
# Allen and I. D. Brown [Acta Cryst. (1991), A47, 655-685].                  #
#                                                                            #
# The current version of the core CIF dictionary is obtainable from          #
# ftp://ftp.iucr.org/pub/cif_core.dic.                                       #
#                                                                            #
# Software is freely available for graphical display of the structure(s)     #
# in this CIF. For information consult the CIF software page                 #
# http://www.iucr.org/resources/cif/software.                                #
#                                                                            #
# This file may be used for bona fide research purposes within the           #
# scientific community so long as proper attribution is given to the journal # 
# article from which it was obtained.                                        #
#                                                                            #
##############################################################################
data_global
_audit_creation_method     'PLATON <TABLE ACC> option'
_journal_date_recd_electronic     2014-09-12
_journal_date_accepted     2014-09-30
_journal_name_full     'Acta Crystallographica, Section E'
_journal_year     2014
_journal_volume     70
_journal_issue     11
_journal_page_first     o1155
_journal_page_last     o1155
_journal_paper_category     HO
_journal_paper_doi     10.1107/S1600536814021576
_journal_coeditor_code     SU2787
_publ_contact_author_name     'Doreswamy, B. H.'
_publ_contact_author_address
;
Department of Physics
SJB Institute of Technology
Kengeri
Bangalore 560 060
India
;
_publ_contact_author_email     dorephy@gmail.com
_publ_contact_author_fax     ?
_publ_contact_author_phone        .91E-306
_publ_section_title
;
Crystal structure of
2-(4-chlorophenyl)-3-(4-methoxyphenyl)-3-(methylsulfanyl)acrylonitrile
;
loop_
    _publ_author_name
    _publ_author_address
    'Shamantha Kumar'
;
Department of Physics
SJB Institute of Technology
Kengeri
Bangalore 560 060
India
;
    'Amar A. Hosamani'
;
Solid State and Structural Chemistry Unit
Indian Institute of Science
Bangalore 560 012
India
;
    'Vinayaka, A. C.'
;
Department of Studies in Chemistry
Manasagangotri
University of Mysore
Mysore 570 006
India
;
    'Sadashiva, M. P.'
;
Department of Studies in Chemistry
Manasagangotri
University of Mysore
Mysore 570 006
India
;
    'Doreswamy, B. H.'
;
Department of Physics
SJB Institute of Technology
Kengeri
Bangalore 560 060
India
;
data_I
_database_code_depnum_ccdc_archive 'CCDC 1026843'
_chemical_name_systematic
;
2-(4-Chlorophenyl)-3-(4-methoxyphenyl)-3-(methylsulfanyl)acrylonitrile
;
_chemical_name_common     ?
_chemical_formula_moiety     'C17 H14 Cl N O S'
_chemical_formula_sum     'C17 H14 Cl N O S'
_chemical_formula_structural     ?
_chemical_formula_iupac     'C17 H14 Cl N O S'
_chemical_formula_weight     315.81
_chemical_melting_point     ?
_symmetry_cell_setting     monoclinic
_symmetry_space_group_name_H-M     'P 21/c'
_symmetry_space_group_name_Hall     '-P 2ybc'
loop_
    _symmetry_equiv_pos_site_id
    _symmetry_equiv_pos_as_xyz
    1 x,y,z
    2 -x,1/2+y,1/2-z
    3 -x,-y,-z
    4 x,1/2-y,1/2+z
_cell_length_a     8.3060(4)
_cell_length_b     10.5048(6)
_cell_length_c     17.9795(9)
_cell_angle_alpha     90
_cell_angle_beta     100.598(5)
_cell_angle_gamma     90
_cell_volume     1542.00(14)
_cell_formula_units_Z     4
_cell_measurement_reflns_used     3537
_cell_measurement_theta_min     2.49
_cell_measurement_theta_max     27.48
_cell_measurement_temperature     293
_cell_special_details
;
;
_exptl_crystal_description     'block'
_exptl_crystal_colour     'colourless'
_exptl_crystal_size_max     0.30
_exptl_crystal_size_mid     0.25
_exptl_crystal_size_min     0.20
_exptl_crystal_size_rad     ?
_exptl_crystal_density_diffrn     1.360
_exptl_crystal_density_meas     ?
_exptl_crystal_density_method     'Not Measured'
_exptl_crystal_F_000     656
_exptl_absorpt_coefficient_mu     0.380
_exptl_absorpt_correction_type     none
_exptl_absorpt_process_details     ?
_exptl_absorpt_correction_T_min     ?
_exptl_absorpt_correction_T_max     ?
_exptl_special_details
;
;
_diffrn_ambient_temperature     293
_diffrn_radiation_type     'MoK\a'
_diffrn_radiation_wavelength     0.71073
_diffrn_radiation_source     ?
_diffrn_radiation_monochromator     ?
_diffrn_measurement_device_type     'Bruker APEXII CCD area-detector'
_diffrn_measurement_method     '\w and \f scans'
_diffrn_detector_area_resol_mean     ?
_diffrn_reflns_number     6889
_diffrn_reflns_av_R_equivalents     0.0276
_diffrn_reflns_av_sigmaI/netI     0.0443
_diffrn_reflns_theta_min     2.49
_diffrn_reflns_theta_max     27.48
_diffrn_reflns_theta_full     27.48
_diffrn_measured_fraction_theta_max     0.997
_diffrn_measured_fraction_theta_full     0.997
_diffrn_reflns_limit_h_min     -10
_diffrn_reflns_limit_h_max     6
_diffrn_reflns_limit_k_min     -13
_diffrn_reflns_limit_k_max     5
_diffrn_reflns_limit_l_min     -23
_diffrn_reflns_limit_l_max     23
_diffrn_reflns_reduction_process
;
;
_refine_special_details
;
Refinement on <i>F</i>^2^ for ALL reflections except those flagged by the user
for potential systematic errors. Weighted <i>R</i>-factors <i>wR</i> and all
goodnesses of fit <i>S</i> are based on <i>F</i>^2^, conventional
<i>R</i>-factors <i>R</i> are based on <i>F</i>, with <i>F</i> set to zero for
negative <i>F</i>^2^. The observed criterion of <i>F</i>^2^ > \s(<i>F</i>^2^)
is used only for calculating -<i>R</i>-factor-obs <i>etc</i>. and is not
relevant to the choice of reflections for refinement. <i>R</i>-factors based
on <i>F</i>^2^ are statistically about twice as large as those based on
<i>F</i>, and <i>R</i>-factors based on ALL data will be even larger.
;
_reflns_number_total     3537
_reflns_number_gt     2807
_reflns_threshold_expression     I>2\s(I)
_refine_ls_structure_factor_coef     Fsqd
_refine_ls_matrix_type     full
_refine_ls_R_factor_all     0.0602
_refine_ls_R_factor_gt     0.0455
_refine_ls_wR_factor_gt     0.1041
_refine_ls_wR_factor_ref     0.1138
_refine_ls_goodness_of_fit_ref     1.037
_refine_ls_restrained_S_all     1.037
_refine_ls_number_reflns     3537
_refine_ls_number_parameters     192
_refine_ls_number_restraints     0
_refine_ls_number_constraints     ?
_refine_ls_hydrogen_treatment     constr
_refine_ls_weighting_scheme     calc
_refine_ls_weighting_details
         'calc w=1/[\s^2^(Fo^2^)+(0.0450P)^2^+0.3209P] where P=(Fo^2^+2Fc^2^)/3'
_atom_sites_solution_hydrogens     geom
_atom_sites_solution_primary     direct
_atom_sites_solution_secondary     difmap
_refine_ls_shift/su_max     0.000
_refine_ls_shift/su_mean     0.000
_refine_diff_density_max     0.256
_refine_diff_density_min     -0.259
_refine_ls_extinction_method     'none'
_refine_ls_abs_structure_details     ?
_refine_ls_abs_structure_Flack     .
loop_
    _atom_type_symbol
    _atom_type_description
    _atom_type_scat_dispersion_real
    _atom_type_scat_dispersion_imag
    _atom_type_scat_source
    S S 0.1246 0.1234 'International Tables Vol C Tables 4.2.6.8 and 6.1.1.4'
    O O 0.0106 0.0060 'International Tables Vol C Tables 4.2.6.8 and 6.1.1.4'
    N N 0.0061 0.0033 'International Tables Vol C Tables 4.2.6.8 and 6.1.1.4'
    Cl Cl 0.1484 0.1585 'International Tables Vol C Tables 4.2.6.8 and 6.1.1.4'
    H H 0.0000 0.0000 'International Tables Vol C Tables 4.2.6.8 and 6.1.1.4'
    C C 0.0033 0.0016 'International Tables Vol C Tables 4.2.6.8 and 6.1.1.4'
_computing_data_collection
;
APEX2 (Bruker, 2009)
;
_computing_cell_refinement
;
SAINT (Bruker, 2009)
;
_computing_data_reduction
;
SAINT (Bruker, 2009)
;
_computing_structure_solution
;
SHELXS97 (Sheldrick, 2008)
;
_computing_structure_refinement
;
SHELXL97 (Sheldrick, 2008)
;
_computing_molecular_graphics
;
PLATON (Spek, 2009)
;
_computing_publication_material
;
SHELXL97 (Sheldrick, 2008)
;
loop_
    _atom_site_type_symbol
    _atom_site_label
    _atom_site_fract_x
    _atom_site_fract_y
    _atom_site_fract_z
    _atom_site_U_iso_or_equiv
    _atom_site_thermal_displace_type
    _atom_site_calc_flag
    _atom_site_refinement_flags
    _atom_site_occupancy
    Cl Cl7 -0.19319(7) 1.21573(7) -0.19619(4) 0.0708(2) Uani . . 1.000
    S S12 0.39592(6) 0.84311(6) 0.00222(3) 0.0463(2) Uani . . 1.000
    O O20 1.09261(17) 0.59095(16) -0.06455(9) 0.0603(6) Uani . . 1.000
    N N10 0.5710(2) 0.9039(2) -0.25595(10) 0.0575(7) Uani . . 1.000
    C C1 0.2687(2) 1.09961(19) -0.18246(10) 0.0396(6) Uani . . 1.000
    C C2 0.1284(2) 1.1742(2) -0.19521(11) 0.0463(6) Uani . . 1.000
    C C3 -0.0153(2) 1.1236(2) -0.18024(11) 0.0441(6) Uani . . 1.000
    C C4 -0.0223(2) 1.0011(2) -0.15428(12) 0.0496(7) Uani . . 1.000
    C C5 0.1178(2) 0.9272(2) -0.14196(11) 0.0452(6) Uani . . 1.000
    C C6 0.2658(2) 0.97624(18) -0.15536(9) 0.0347(5) Uani . . 1.000
    C C8 0.4179(2) 0.89756(18) -0.14288(10) 0.0346(5) Uani . . 1.000
    C C9 0.5065(2) 0.8996(2) -0.20479(10) 0.0401(6) Uani . . 1.000
    C C11 0.4820(2) 0.83108(18) -0.07963(10) 0.0353(5) Uani . . 1.000
    C C13 0.4464(3) 0.6919(2) 0.04764(12) 0.0570(8) Uani . . 1.000
    C C14 0.6374(2) 0.75884(19) -0.07423(10) 0.0350(5) Uani . . 1.000
    C C15 0.7767(2) 0.7996(2) -0.02329(10) 0.0402(6) Uani . . 1.000
    C C16 0.9244(2) 0.7402(2) -0.02164(11) 0.0443(6) Uani . . 1.000
    C C17 0.9379(2) 0.6388(2) -0.06941(11) 0.0406(6) Uani . . 1.000
    C C18 0.8005(2) 0.5942(2) -0.11771(11) 0.0441(6) Uani . . 1.000
    C C19 0.6513(2) 0.6553(2) -0.11980(11) 0.0429(6) Uani . . 1.000
    C C21 1.1194(3) 0.4982(3) -0.11813(15) 0.0742(10) Uani . . 1.000
    H H1 0.36640 1.13300 -0.19230 0.0470 Uiso calc R 1.000
    H H2 0.13140 1.25680 -0.21350 0.0550 Uiso calc R 1.000
    H H4 -0.12060 0.96800 -0.14510 0.0600 Uiso calc R 1.000
    H H5 0.11330 0.84410 -0.12460 0.0540 Uiso calc R 1.000
    H H13A 0.40050 0.62460 0.01420 0.0860 Uiso calc R 1.000
    H H13B 0.40220 0.68780 0.09330 0.0860 Uiso calc R 1.000
    H H13C 0.56320 0.68250 0.05960 0.0860 Uiso calc R 1.000
    H H15 0.76880 0.86710 0.00940 0.0480 Uiso calc R 1.000
    H H16 1.01650 0.76820 0.01190 0.0530 Uiso calc R 1.000
    H H18 0.80790 0.52400 -0.14840 0.0530 Uiso calc R 1.000
    H H19 0.55900 0.62580 -0.15260 0.0520 Uiso calc R 1.000
    H H21A 1.06080 0.42180 -0.11070 0.1110 Uiso calc R 1.000
    H H21B 1.23430 0.47980 -0.11170 0.1110 Uiso calc R 1.000
    H H21C 1.08110 0.53000 -0.16830 0.1110 Uiso calc R 1.000
loop_
    _atom_site_aniso_label
    _atom_site_aniso_U_11
    _atom_site_aniso_U_22
    _atom_site_aniso_U_33
    _atom_site_aniso_U_12
    _atom_site_aniso_U_13
    _atom_site_aniso_U_23
    Cl7 0.0571(3) 0.0760(5) 0.0789(4) 0.0308(3) 0.0114(3) 0.0093(4)
    S12 0.0507(3) 0.0523(3) 0.0385(3) 0.0136(2) 0.0150(2) 0.0035(2)
    O20 0.0451(8) 0.0666(11) 0.0699(10) 0.0192(7) 0.0125(7) -0.0035(9)
    N10 0.0579(11) 0.0707(14) 0.0479(10) 0.0082(10) 0.0199(8) 0.0068(10)
    C1 0.0436(10) 0.0401(11) 0.0362(9) -0.0011(8) 0.0104(8) 0.0014(9)
    C2 0.0594(12) 0.0383(11) 0.0421(10) 0.0073(9) 0.0120(9) 0.0045(9)
    C3 0.0447(10) 0.0491(12) 0.0376(10) 0.0149(9) 0.0049(8) -0.0006(9)
    C4 0.0348(9) 0.0585(14) 0.0548(12) 0.0010(9) 0.0065(8) 0.0081(11)
    C5 0.0393(10) 0.0412(12) 0.0532(11) -0.0006(8) 0.0033(8) 0.0103(10)
    C6 0.0369(9) 0.0369(10) 0.0293(8) 0.0019(8) 0.0033(7) -0.0004(8)
    C8 0.0344(9) 0.0353(10) 0.0336(9) -0.0007(7) 0.0051(7) -0.0027(8)
    C9 0.0374(9) 0.0437(12) 0.0377(10) 0.0035(8) 0.0033(8) 0.0013(9)
    C11 0.0360(9) 0.0346(10) 0.0351(9) -0.0002(7) 0.0064(7) -0.0039(8)
    C13 0.0608(13) 0.0651(16) 0.0479(12) 0.0059(11) 0.0171(10) 0.0161(11)
    C14 0.0368(9) 0.0365(10) 0.0321(8) 0.0022(7) 0.0078(7) 0.0015(8)
    C15 0.0423(10) 0.0408(11) 0.0370(9) -0.0008(8) 0.0063(8) -0.0078(9)
    C16 0.0358(9) 0.0521(13) 0.0437(10) -0.0014(9) 0.0036(8) -0.0044(10)
    C17 0.0405(10) 0.0420(12) 0.0409(10) 0.0071(8) 0.0118(8) 0.0077(9)
    C18 0.0552(11) 0.0366(11) 0.0405(10) 0.0078(9) 0.0091(9) -0.0052(9)
    C19 0.0434(10) 0.0434(12) 0.0396(10) 0.0022(9) 0.0013(8) -0.0049(9)
    C21 0.0776(17) 0.0797(19) 0.0691(15) 0.0403(15) 0.0239(13) 0.0036(15)
_geom_special_details
;
Bond distances, angles <i>etc</i>. have been calculated using the rounded
fractional coordinates. All su's are estimated from the variances of the
(full) variance-covariance matrix. The cell e.s.d.'s are taken into account in
the estimation of distances, angles and torsion angles
;
loop_
    _geom_bond_atom_site_label_1
    _geom_bond_atom_site_label_2
    _geom_bond_site_symmetry_1
    _geom_bond_site_symmetry_2
    _geom_bond_distance
    _geom_bond_publ_flag
    Cl7 C3 . . 1.745(2) no
    S12 C11 . . 1.7550(18) no
    S12 C13 . . 1.800(2) no
    O20 C17 . . 1.368(2) no
    O20 C21 . . 1.416(3) no
    N10 C9 . . 1.147(2) no
    C1 C2 . . 1.388(3) no
    C1 C6 . . 1.386(3) no
    C2 C3 . . 1.378(3) no
    C3 C4 . . 1.374(3) no
    C4 C5 . . 1.382(3) no
    C5 C6 . . 1.394(2) no
    C6 C8 . . 1.492(2) no
    C8 C9 . . 1.443(2) no
    C8 C11 . . 1.357(3) no
    C11 C14 . . 1.485(2) no
    C14 C15 . . 1.404(2) no
    C14 C19 . . 1.379(3) no
    C15 C16 . . 1.372(3) no
    C16 C17 . . 1.386(3) no
    C17 C18 . . 1.383(3) no
    C18 C19 . . 1.390(3) no
    C1 H1 . . 0.9300 no
    C2 H2 . . 0.9300 no
    C4 H4 . . 0.9300 no
    C5 H5 . . 0.9300 no
    C13 H13A . . 0.9600 no
    C13 H13B . . 0.9600 no
    C13 H13C . . 0.9600 no
    C15 H15 . . 0.9300 no
    C16 H16 . . 0.9300 no
    C18 H18 . . 0.9300 no
    C19 H19 . . 0.9300 no
    C21 H21A . . 0.9600 no
    C21 H21B . . 0.9600 no
    C21 H21C . . 0.9600 no
loop_
    _geom_angle_atom_site_label_1
    _geom_angle_atom_site_label_2
    _geom_angle_atom_site_label_3
    _geom_angle_site_symmetry_1
    _geom_angle_site_symmetry_2
    _geom_angle_site_symmetry_3
    _geom_angle
    _geom_angle_publ_flag
    C11 S12 C13 . . . 102.71(10) no
    C17 O20 C21 . . . 118.21(17) no
    C2 C1 C6 . . . 121.16(16) no
    C1 C2 C3 . . . 118.77(19) no
    Cl7 C3 C2 . . . 119.45(16) no
    Cl7 C3 C4 . . . 119.20(14) no
    C2 C3 C4 . . . 121.34(17) no
    C3 C4 C5 . . . 119.57(17) no
    C4 C5 C6 . . . 120.52(19) no
    C1 C6 C5 . . . 118.62(17) no
    C1 C6 C8 . . . 120.12(15) no
    C5 C6 C8 . . . 121.24(17) no
    C6 C8 C9 . . . 114.44(15) no
    C6 C8 C11 . . . 127.02(16) no
    C9 C8 C11 . . . 118.48(16) no
    N10 C9 C8 . . . 176.9(2) no
    S12 C11 C8 . . . 120.54(14) no
    S12 C11 C14 . . . 117.73(13) no
    C8 C11 C14 . . . 121.34(16) no
    C11 C14 C15 . . . 119.27(17) no
    C11 C14 C19 . . . 122.06(16) no
    C15 C14 C19 . . . 118.62(16) no
    C14 C15 C16 . . . 120.12(18) no
    C15 C16 C17 . . . 120.68(17) no
    O20 C17 C16 . . . 115.16(16) no
    O20 C17 C18 . . . 124.96(18) no
    C16 C17 C18 . . . 119.88(17) no
    C17 C18 C19 . . . 119.30(19) no
    C14 C19 C18 . . . 121.31(17) no
    C2 C1 H1 . . . 119.00 no
    C6 C1 H1 . . . 119.00 no
    C1 C2 H2 . . . 121.00 no
    C3 C2 H2 . . . 121.00 no
    C3 C4 H4 . . . 120.00 no
    C5 C4 H4 . . . 120.00 no
    C4 C5 H5 . . . 120.00 no
    C6 C5 H5 . . . 120.00 no
    S12 C13 H13A . . . 109.00 no
    S12 C13 H13B . . . 109.00 no
    S12 C13 H13C . . . 110.00 no
    H13A C13 H13B . . . 109.00 no
    H13A C13 H13C . . . 109.00 no
    H13B C13 H13C . . . 109.00 no
    C14 C15 H15 . . . 120.00 no
    C16 C15 H15 . . . 120.00 no
    C15 C16 H16 . . . 120.00 no
    C17 C16 H16 . . . 120.00 no
    C17 C18 H18 . . . 120.00 no
    C19 C18 H18 . . . 120.00 no
    C14 C19 H19 . . . 119.00 no
    C18 C19 H19 . . . 119.00 no
    O20 C21 H21A . . . 109.00 no
    O20 C21 H21B . . . 110.00 no
    O20 C21 H21C . . . 109.00 no
    H21A C21 H21B . . . 109.00 no
    H21A C21 H21C . . . 109.00 no
    H21B C21 H21C . . . 109.00 no
loop_
    _geom_torsion_atom_site_label_1
    _geom_torsion_atom_site_label_2
    _geom_torsion_atom_site_label_3
    _geom_torsion_atom_site_label_4
    _geom_torsion_site_symmetry_1
    _geom_torsion_site_symmetry_2
    _geom_torsion_site_symmetry_3
    _geom_torsion_site_symmetry_4
    _geom_torsion
    _geom_torsion_publ_flag
    C13 S12 C11 C8 . . . . 152.50(16) no
    C13 S12 C11 C14 . . . . -34.67(17) no
    C21 O20 C17 C18 . . . . 7.3(3) no
    C21 O20 C17 C16 . . . . -172.2(2) no
    C2 C1 C6 C8 . . . . 179.37(17) no
    C2 C1 C6 C5 . . . . 0.9(3) no
    C6 C1 C2 C3 . . . . 0.2(3) no
    C1 C2 C3 Cl7 . . . . -179.80(15) no
    C1 C2 C3 C4 . . . . -1.0(3) no
    C2 C3 C4 C5 . . . . 0.8(3) no
    Cl7 C3 C4 C5 . . . . 179.59(16) no
    C3 C4 C5 C6 . . . . 0.3(3) no
    C4 C5 C6 C8 . . . . -179.57(18) no
    C4 C5 C6 C1 . . . . -1.1(3) no
    C1 C6 C8 C9 . . . . -47.0(2) no
    C5 C6 C8 C11 . . . . -51.5(3) no
    C1 C6 C8 C11 . . . . 130.0(2) no
    C5 C6 C8 C9 . . . . 131.45(18) no
    C9 C8 C11 S12 . . . . 170.97(14) no
    C9 C8 C11 C14 . . . . -1.6(3) no
    C6 C8 C11 S12 . . . . -5.9(3) no
    C6 C8 C11 C14 . . . . -178.51(17) no
    S12 C11 C14 C15 . . . . -60.3(2) no
    C8 C11 C14 C19 . . . . -65.1(3) no
    S12 C11 C14 C19 . . . . 122.17(18) no
    C8 C11 C14 C15 . . . . 112.5(2) no
    C11 C14 C19 C18 . . . . 175.46(18) no
    C15 C14 C19 C18 . . . . -2.1(3) no
    C11 C14 C15 C16 . . . . -174.94(18) no
    C19 C14 C15 C16 . . . . 2.7(3) no
    C14 C15 C16 C17 . . . . -0.7(3) no
    C15 C16 C17 C18 . . . . -2.0(3) no
    C15 C16 C17 O20 . . . . 177.50(18) no
    O20 C17 C18 C19 . . . . -176.86(19) no
    C16 C17 C18 C19 . . . . 2.6(3) no
    C17 C18 C19 C14 . . . . -0.5(3) no
loop_
    _geom_hbond_atom_site_label_D
    _geom_hbond_atom_site_label_H
    _geom_hbond_atom_site_label_A
    _geom_hbond_site_symmetry_A
    _geom_hbond_distance_DH
    _geom_hbond_distance_HA
    _geom_hbond_distance_DA
    _geom_hbond_angle_DHA
    _geom_hbond_publ_flag
    C15 H15 Cg1 3_675 0.93 2.96 3.739(2) 142 yes
