# Supplementary material for: Crystal structure of 2-(4-chloro­phen­yl)-3-(4-meth­oxy­phen­yl)-3-(methyl­sulfanyl)­acrylo­nitrile
Source: Acta Crystallogr Sect E Struct Rep Online. 2014 Oct 11;70(Pt 11):o1155. doi: 10.1107/S1600536814021576 (PMC4257267; doi:10.1107/S1600536814021576)
Supplement: Supplementary file 2 [file e-70-o1155-Isup2.hkl]

# 
# h,k,l, Fc-squared, Fo-squared, sigma(Fo-squared) and status flag 
# 
data_I
_shelx_title 'red in P21/c' 
_shelx_refln_list_code          4 
_shelx_F_calc_maximum      118.50 
_exptl_crystal_F_000       656.00 
_reflns_d_resolution_high  0.7701 
 
loop_ 
 _symmetry_equiv_pos_as_xyz 
 'x, y, z' 
 '-x, y+1/2, -z+1/2' 
 '-x, -y, -z' 
 'x, -y-1/2, z-1/2' 
 
_cell_length_a     8.3060 
_cell_length_b    10.5048 
_cell_length_c    17.9795 
_cell_angle_alpha  90.000 
_cell_angle_beta  100.598 
_cell_angle_gamma  90.000 
 
_shelx_F_squared_multiplier     1.000 
 
loop_ 
 _refln_index_h 
 _refln_index_k 
 _refln_index_l 
 _refln_F_squared_calc 
 _refln_F_squared_meas 
 _refln_F_squared_sigma 
 _refln_observed_status 
   1   0   0       56.95       43.71      2.88 o 
   2   0   0     2030.74     2034.07     20.48 o 
   3   0   0     1920.77     2151.78     34.42 o 
   4   0   0      648.88      549.55     11.66 o 
   5   0   0     1225.06     1118.44     20.25 o 
   6   0   0      458.29      449.47     15.51 o 
   7   0   0      152.14      162.83     10.36 o 
   8   0   0       31.97       28.80      6.82 o 
   9   0   0       17.62       24.16      6.81 o 
  10   0   0      131.53      135.85     17.02 o 
   1   1   0       33.33       36.66      1.27 o 
   2   1   0      185.83      162.53      2.73 o 
   3   1   0      481.54      444.07      7.89 o 
   4   1   0     3487.68     3505.92     40.87 o 
   5   1   0        0.92        0.38      0.50 o 
   6   1   0       50.69       49.33      2.79 o 
   7   1   0        1.58        1.76      1.25 o 
   8   1   0      130.92      129.76     10.43 o 
   9   1   0       99.84       96.82     14.17 o 
  10   1   0        0.01       -1.13      2.29 o 
   0   2   0     3735.97     3609.07     63.18 o 
   1   2   0     1960.13     2005.94     28.66 o 
   2   2   0      409.55      397.65      6.18 o 
   3   2   0      471.08      458.26      8.25 o 
   4   2   0      389.57      461.89      9.28 o 
   5   2   0     1147.59     1128.07     28.15 o 
   6   2   0      137.11      139.70      4.89 o 
   7   2   0      562.54      574.79     11.43 o 
   8   2   0      100.90       96.99      9.26 o 
   9   2   0       11.17       22.33      7.16 o 
  10   2   0        2.67       13.22      5.95 o 
   1   3   0      150.34      140.60      4.00 o 
   2   3   0       11.51       15.91      2.28 o 
   3   3   0     2791.81     2784.12     36.65 o 
   4   3   0     1834.71     1918.08     25.52 o 
   5   3   0        4.91        8.98      1.41 o 
   6   3   0       43.40       45.01      3.37 o 
   7   3   0      611.15      572.28     23.74 o 
   8   3   0        0.53        0.73      1.35 o 
   9   3   0       12.12       24.93      5.07 o 
  10   3   0       33.56       61.96     12.20 o 
   0   4   0     2543.92     2555.54     60.92 o 
   1   4   0     3784.66     3592.72     57.58 o 
   2   4   0     2359.17     2474.07     42.52 o 
   3   4   0       92.33       70.35      4.77 o 
   4   4   0       65.58       60.49      5.44 o 
   5   4   0        0.72       -0.00      0.92 o 
   6   4   0      347.10      298.99     18.12 o 
   7   4   0       32.97       38.99      4.88 o 
   8   4   0       30.38       34.31      4.10 o 
   9   4   0        1.22        3.32      3.54 o 
  10   4   0       29.68       60.99      8.58 o 
   1   5   0       32.55       30.77      3.53 o 
   2   5   0     2699.12     2665.96     47.11 o 
   3   5   0      774.61      727.66     18.71 o 
   4   5   0      129.28      133.87      7.37 o 
   5   5   0       69.75       65.70      5.16 o 
   6   5   0      117.06      105.57      7.71 o 
   7   5   0      188.64      190.68     10.25 o 
   8   5   0        4.90        4.64      3.81 o 
   9   5   0        0.92        6.59      2.84 o 
   0   6   0       25.45       23.04      4.93 o 
   1   6   0      388.99      381.49     13.71 o 
   2   6   0       59.14       52.29      4.93 o 
   3   6   0      373.35      381.44     20.31 o 
   4   6   0        0.03        1.33      1.55 o 
   5   6   0      135.00      131.15      8.00 o 
   6   6   0        0.14        1.93      1.84 o 
   7   6   0        8.33        7.12      4.49 o 
   8   6   0      134.72      149.82     10.89 o 
   9   6   0        0.00        0.55      3.89 o 
   1   7   0      333.78      367.44     14.49 o 
   2   7   0      813.61      797.90     30.45 o 
   3   7   0        4.70        2.71      2.99 o 
   4   7   0       21.89       27.44      7.97 o 
   5   7   0      152.90      141.65      8.83 o 
   6   7   0       37.92       41.68      4.31 o 
   7   7   0       23.18       18.94      4.26 o 
   8   7   0        9.66        7.94      3.12 o 
   9   7   0        9.57        2.30      3.82 o 
   0   8   0      133.17      143.52     13.65 o 
   1   8   0      100.86      107.00      8.29 o 
   2   8   0      178.76      184.29     16.92 o 
   3   8   0      256.27      246.79     18.10 o 
   4   8   0        2.22        0.58      1.87 o 
   5   8   0        2.96        3.73      1.89 o 
   6   8   0        6.21        7.54      2.82 o 
   7   8   0       43.32       44.85      8.08 o 
   8   8   0        2.47        2.79      1.90 o 
   1   9   0        2.58        1.82      2.54 o 
   2   9   0       65.25       70.48      7.18 o 
   3   9   0      197.17      177.99     16.26 o 
   4   9   0      176.94      178.47     11.10 o 
   5   9   0        2.80        1.60      1.84 o 
   6   9   0       18.54       17.15      3.96 o 
   7   9   0        2.92       12.04      3.81 o 
   0  10   0       75.90       57.00     10.29 o 
   1  10   0       34.24       35.68      5.64 o 
   2  10   0       75.33       76.30      8.58 o 
   3  10   0      259.47      279.83     22.35 o 
   4  10   0      353.25      354.46     30.74 o 
   5  10   0        0.63        2.96      2.59 o 
   6  10   0        0.31       -1.11      1.71 o 
   7  10   0        1.35        2.11      2.10 o 
   1  11   0        3.74        6.33      2.82 o 
   2  11   0        9.75       13.79      5.04 o 
   3  11   0       25.37       21.34      6.66 o 
   4  11   0       18.78       16.81      6.14 o 
   5  11   0        0.49        2.64      4.25 o 
   6  11   0        6.10        3.12      2.85 o 
   0  12   0      196.10      204.63     20.80 o 
   1  12   0       36.51       22.96      5.20 o 
   2  12   0       40.70       33.99      9.45 o 
   3  12   0        3.72        1.66      5.01 o 
   4  12   0      118.60      118.84     16.29 o 
   5  12   0       19.05       12.63      5.66 o 
   1  13   0       11.73       11.03      4.07 o 
   2  13   0       18.77       52.53     11.40 o 
   3  13   0        6.14        5.52      4.37 o 
 -10   1   1       67.70       70.36      8.71 o 
  -9   1   1       35.95       41.68      6.61 o 
  -8   1   1      106.62      112.87      9.77 o 
  -7   1   1      497.07      494.60     10.60 o 
  -6   1   1       77.66       79.93      3.75 o 
  -5   1   1      723.62      717.51     11.76 o 
  -4   1   1      145.90      161.02      4.66 o 
  -3   1   1     1582.66     1654.66     20.41 o 
  -2   1   1      376.24      372.61      4.44 o 
  -1   1   1     7420.37     6742.08    306.22 o 
   1   1   1      221.73      241.10      2.90 o 
   2   1   1      208.13      195.30      2.92 o 
   3   1   1      178.13      188.36      3.65 o 
   4   1   1      295.75      316.94      5.69 o 
   5   1   1      265.83      288.74      6.25 o 
   6   1   1      144.34      154.97      4.71 o 
   7   1   1        2.24        3.33      1.12 o 
   8   1   1      164.31      161.76      9.61 o 
   9   1   1       17.87       25.18      5.14 o 
  10   1   1        0.35        4.54      3.23 o 
 -10   2   1        1.11       11.73      5.28 o 
  -9   2   1       33.44       22.93      7.12 o 
  -8   2   1      160.23      167.94      7.63 o 
  -7   2   1       16.63       14.74      1.79 o 
  -6   2   1      216.92      229.52      7.88 o 
  -5   2   1      221.67      227.50      8.14 o 
  -4   2   1      386.25      423.68      7.78 o 
  -3   2   1      385.97      407.04      6.76 o 
  -2   2   1      145.98      176.65      4.20 o 
  -1   2   1     2256.31     2341.10     29.90 o 
   0   2   1      917.99      923.72     12.97 o 
   2   2   1     9219.08     9252.98    112.00 o 
   3   2   1     3815.67     4166.07     36.42 o 
   4   2   1      185.42      193.28      4.57 o 
   5   2   1      120.52      138.36      4.60 o 
   6   2   1      748.91      734.95     11.23 o 
   7   2   1      111.62      116.66      6.35 o 
   8   2   1       45.96       52.91      6.94 o 
   9   2   1        0.80        7.52      3.02 o 
  10   2   1        2.42        7.29      5.12 o 
 -10   3   1       70.04       81.98     13.81 o 
  -9   3   1      140.11      123.34     11.16 o 
  -8   3   1       64.27       77.83      6.04 o 
  -7   3   1        4.76        6.18      2.00 o 
  -6   3   1       15.84       11.11      2.29 o 
  -5   3   1     1000.33     1072.79     20.04 o 
  -4   3   1     1176.76     1163.54     19.89 o 
  -3   3   1     3678.12     4063.78     53.79 o 
  -2   3   1       90.52       89.48      4.71 o 
  -1   3   1     1118.26     1160.39     20.58 o 
   0   3   1     2507.45     2523.30     35.17 o 
   1   3   1     1130.74     1232.23     35.78 o 
   2   3   1       74.78       79.42      2.66 o 
   3   3   1      486.48      561.72     11.04 o 
   4   3   1       17.99       23.12      1.91 o 
   5   3   1      324.27      327.29      7.90 o 
   6   3   1      261.57      293.57      8.63 o 
   7   3   1        7.52        7.35      2.17 o 
   8   3   1      143.06      162.70     12.89 o 
   9   3   1        1.74        5.86      3.08 o 
  10   3   1      120.65      131.17     12.62 o 
 -10   4   1      131.51      119.61     16.99 o 
  -9   4   1       32.39       26.53      5.32 o 
  -8   4   1       15.08       19.90      3.36 o 
  -7   4   1        4.32        3.65      1.94 o 
  -6   4   1      113.07      111.10      6.03 o 
  -5   4   1      241.11      238.02      8.43 o 
  -4   4   1      351.71      406.99     10.43 o 
  -3   4   1     2160.73     2281.12     39.64 o 
  -2   4   1       56.02       64.29      6.57 o 
  -1   4   1        3.13        0.95      2.44 o 
   0   4   1     2942.21     2915.03     48.27 o 
   1   4   1      128.05      128.11      6.14 o 
   2   4   1      642.31      612.00     12.86 o 
   3   4   1       54.55       62.18      3.53 o 
   4   4   1        0.23        0.32      0.66 o 
   5   4   1       21.31       18.94      2.40 o 
   6   4   1      172.26      178.65      8.83 o 
   7   4   1       22.16       35.29      4.53 o 
   8   4   1        0.41        1.64      2.03 o 
   9   4   1        1.01        6.02      3.48 o 
  10   4   1       16.52       37.39      6.68 o 
  -9   5   1       60.07       77.91     13.91 o 
  -8   5   1        0.81        1.05      1.83 o 
  -7   5   1      154.00      143.34      9.79 o 
  -6   5   1      338.26      293.11     10.34 o 
  -5   5   1       44.08       46.20      3.75 o 
  -4   5   1      127.16      139.77      7.31 o 
  -3   5   1      562.41      587.56     24.80 o 
  -2   5   1        5.18        2.82      1.95 o 
  -1   5   1     2888.34     2781.86    101.14 o 
   0   5   1      851.60      910.28     21.56 o 
   1   5   1      173.93      180.86      9.44 o 
   2   5   1     1500.90     1522.81     30.69 o 
   3   5   1      280.28      271.96     10.72 o 
   4   5   1      319.60      320.20     11.99 o 
   5   5   1      160.45      167.54      7.49 o 
   6   5   1      208.32      210.98      8.94 o 
   7   5   1      294.80      292.08     13.78 o 
   8   5   1        6.36        6.09      2.81 o 
   9   5   1       34.95       47.02      7.09 o 
  -9   6   1        1.47        0.22      2.04 o 
  -8   6   1       33.48       28.17      4.90 o 
  -7   6   1       38.31       41.07      5.30 o 
  -6   6   1      164.88      144.18      7.35 o 
  -5   6   1      375.14      368.64     13.95 o 
  -4   6   1      103.14      115.93      7.17 o 
  -3   6   1      107.66      111.98     10.83 o 
  -2   6   1      626.16      643.35     19.01 o 
  -1   6   1        7.98       15.89      2.94 o 
   0   6   1       10.21        1.03      1.26 o 
   1   6   1      233.57      273.46     11.40 o 
   2   6   1      119.03      124.76      7.56 o 
   3   6   1     1964.52     1965.37     56.67 o 
   4   6   1       39.87       40.12      5.42 o 
   5   6   1       61.29       53.91      5.20 o 
   6   6   1        0.02        1.69      1.97 o 
   7   6   1       37.20       35.25      4.00 o 
   8   6   1      137.91      143.29     16.90 o 
   9   6   1        0.16       -0.84      2.76 o 
  -9   7   1        0.80       -4.39      4.39 o 
  -8   7   1       47.76       47.42      6.40 o 
  -7   7   1        0.16        0.24      1.61 o 
  -6   7   1      346.07      347.17     16.00 o 
  -5   7   1       80.49       77.62      6.29 o 
  -4   7   1       83.94       93.92      6.94 o 
  -3   7   1      211.97      191.98     14.98 o 
  -2   7   1      365.26      361.57     14.67 o 
  -1   7   1     1082.06     1117.95     28.15 o 
   0   7   1       60.41       45.64      5.24 o 
   1   7   1        4.27        8.46      2.39 o 
   2   7   1      346.14      366.75     22.03 o 
   3   7   1        1.25       -1.68      3.32 o 
   4   7   1      149.54      143.45      9.03 o 
   5   7   1       34.14       30.75      4.08 o 
   6   7   1        0.85        1.46      1.46 o 
   7   7   1      163.27      150.01     10.71 o 
   8   7   1       11.09        9.91      3.17 o 
  -8   8   1       22.96       20.13      4.18 o 
  -7   8   1      194.28      214.82     19.65 o 
  -6   8   1       20.39       19.08      4.00 o 
  -5   8   1       80.75       97.73      7.51 o 
  -4   8   1      295.86      265.07     12.69 o 
  -3   8   1       50.64       45.83      7.37 o 
  -2   8   1     2185.70     2142.67    122.26 o 
  -1   8   1      922.40      963.40     27.27 o 
   0   8   1       34.05       25.40      4.03 o 
   1   8   1        0.21       -1.43      2.01 o 
   2   8   1        2.88        3.89      2.33 o 
   3   8   1      562.58      576.03     28.94 o 
   4   8   1       39.90       38.69      4.96 o 
   5   8   1        4.86        5.67      2.41 o 
   6   8   1        6.81        6.50      2.23 o 
   7   8   1       35.81       37.77      5.92 o 
   8   8   1       29.91       25.41      7.26 o 
  -8   9   1       57.47       59.50     15.45 o 
  -7   9   1       71.96       87.06      9.00 o 
  -6   9   1       67.54       80.74      8.13 o 
  -5   9   1       10.78       14.83      5.31 o 
  -4   9   1       67.05       56.28      9.44 o 
  -3   9   1      166.67      175.71     16.24 o 
  -2   9   1       32.68       41.81      5.68 o 
  -1   9   1      271.12      272.61     23.14 o 
   0   9   1       71.77       74.64     10.41 o 
   1   9   1       35.67       43.31      5.63 o 
   2   9   1      368.95      408.03     17.84 o 
   3   9   1        5.65        2.42      3.31 o 
   4   9   1      271.75      271.36     13.96 o 
   5   9   1       92.77       84.52      7.71 o 
   6   9   1        8.69        6.15      3.35 o 
   7   9   1       35.02       31.81      5.47 o 
  -7  10   1        6.91       13.41      4.00 o 
  -6  10   1       68.24       67.56      7.83 o 
  -5  10   1        3.25       -2.57      3.72 o 
  -4  10   1        5.71        9.16      4.68 o 
  -3  10   1       20.90       19.40      6.26 o 
  -2  10   1       35.26       37.27      7.98 o 
  -1  10   1       22.45       15.12      6.81 o 
   0  10   1       30.07       25.97     11.06 o 
   1  10   1       12.14       16.93      4.30 o 
   2  10   1      225.02      226.37     13.92 o 
   3  10   1       44.67       33.71      8.24 o 
   4  10   1       14.66       15.13      4.14 o 
   5  10   1      173.11      141.69     15.88 o 
   6  10   1       21.57       30.48      7.32 o 
   7  10   1        5.12        3.29      3.64 o 
  -6  11   1        0.01        8.37      5.13 o 
  -5  11   1        0.04        2.87      2.19 o 
  -4  11   1      102.12      103.38     14.39 o 
  -3  11   1       35.59       35.70      8.43 o 
  -2  11   1        0.18        0.39      2.84 o 
  -1  11   1       46.86       39.67      6.35 o 
   0  11   1        0.14       -1.42      1.89 o 
   1  11   1       72.27       72.59      8.47 o 
   2  11   1       43.36       44.18      6.71 o 
   3  11   1        0.13       -1.36      3.01 o 
   4  11   1       10.22       13.34      3.85 o 
   5  11   1       75.54       57.77     11.24 o 
   6  11   1        0.46       -0.98      2.38 o 
  -5  12   1        0.30        6.65      4.43 o 
  -4  12   1        4.94       15.94      7.07 o 
  -3  12   1       61.09       65.08     12.06 o 
  -2  12   1        8.87       14.24      6.64 o 
  -1  12   1      103.11       90.25     10.12 o 
   0  12   1       22.60       31.36      6.15 o 
   1  12   1        0.98        4.61      2.71 o 
   2  12   1       28.09       27.31      5.93 o 
   3  12   1       27.91       22.12      6.94 o 
   4  12   1        0.41       -0.08      3.80 o 
  -3  13   1        0.01        2.82      5.02 o 
  -2  13   1        8.32       15.68      6.55 o 
  -1  13   1       24.49       26.12      8.20 o 
   0  13   1        7.00       13.47      4.64 o 
   1  13   1       41.68       53.35      8.03 o 
   2  13   1       13.61       11.93      6.14 o 
   3  13   1        0.02        1.11      3.23 o 
 -10   0   2        0.11        4.15      4.22 o 
  -9   0   2       51.63       64.42     11.06 o 
  -8   0   2        1.31       -1.01      1.50 o 
  -7   0   2      280.43      277.16     16.25 o 
  -6   0   2      355.17      373.15     13.47 o 
  -5   0   2       57.71       96.96      6.02 o 
  -4   0   2     4288.73     3899.11     62.36 o 
  -3   0   2      503.76      498.96     13.35 o 
  -2   0   2      314.69      313.65      8.58 o 
  -1   0   2      915.81      861.73     21.08 o 
   1   0   2     2205.12     2191.78     27.07 o 
   2   0   2     4189.31     4052.03     43.07 o 
   3   0   2     3968.36     3951.39     48.84 o 
   4   0   2      561.21      592.93     11.25 o 
   5   0   2       48.97       46.03      3.45 o 
   6   0   2     6346.90     6266.79     79.58 o 
   7   0   2     2028.82     2056.34     46.94 o 
   8   0   2       77.88       75.79     10.69 o 
   9   0   2       12.71       11.73      5.41 o 
  10   0   2        0.16        1.56      2.70 o 
 -10   1   2        2.81        0.89      2.12 o 
  -9   1   2       19.68       19.17      4.49 o 
  -8   1   2      381.67      386.21     13.78 o 
  -7   1   2     1197.21     1197.44     20.63 o 
  -6   1   2      925.23      949.20     15.33 o 
  -5   1   2      529.25      554.96     11.94 o 
  -4   1   2      766.25      867.80     12.69 o 
  -3   1   2     6500.36     6381.03     59.06 o 
  -2   1   2     2877.45     2890.59     26.88 o 
  -1   1   2     2839.19     2771.83     30.92 o 
   0   1   2     1610.02     1674.69     63.80 o 
   1   1   2      100.59      121.11      1.85 o 
   2   1   2    10996.39    10568.83     86.96 o 
   3   1   2     1759.52     1751.94     16.40 o 
   4   1   2       63.44       81.86      2.52 o 
   5   1   2      457.15      477.57      7.53 o 
   6   1   2      277.11      264.25      6.10 o 
   7   1   2       24.47       32.27      3.95 o 
   8   1   2       35.43       30.96      4.27 o 
   9   1   2       29.93       30.88      5.61 o 
  10   1   2        7.96        8.34      4.79 o 
 -10   2   2       49.38       57.90     11.77 o 
  -9   2   2       57.90       61.57     11.19 o 
  -8   2   2       23.41       18.60      3.31 o 
  -7   2   2       78.33       73.26      3.94 o 
  -6   2   2      273.24      269.14      8.71 o 
  -5   2   2       49.86       43.81      3.53 o 
  -4   2   2        1.03        3.50      0.97 o 
  -3   2   2     1859.42     1909.15     22.35 o 
  -2   2   2     2833.04     2874.70     27.93 o 
  -1   2   2     1223.14     1183.05     47.83 o 
   0   2   2     4273.45     4177.58     51.31 o 
   2   2   2     1027.86     1080.88     16.30 o 
   3   2   2      876.82      946.79     12.73 o 
   4   2   2       59.03       54.57      2.16 o 
   5   2   2        3.44        2.25      0.43 o 
   6   2   2      330.17      303.49      9.52 o 
   7   2   2       30.08       30.60      3.24 o 
   8   2   2      184.25      184.78     12.81 o 
   9   2   2        1.87        3.11      2.88 o 
  10   2   2        3.80        8.17      4.54 o 
 -10   3   2        0.74       -1.39      2.90 o 
  -9   3   2       59.88       62.58     11.99 o 
  -8   3   2      165.26      162.17      8.85 o 
  -7   3   2       14.66       14.99      2.64 o 
  -6   3   2       48.65       41.99      4.93 o 
  -5   3   2       45.88       33.78      3.39 o 
  -4   3   2     1029.94     1011.76     17.70 o 
  -3   3   2     1576.28     1821.23     25.85 o 
  -2   3   2        2.18        6.54      1.35 o 
  -1   3   2     6217.44     6215.96     74.54 o 
   0   3   2     5813.31     5896.96     84.11 o 
   1   3   2     2194.86     2268.17     30.69 o 
   2   3   2       70.21       62.87      2.36 o 
   3   3   2     3943.87     4165.74     51.92 o 
   4   3   2       13.91        6.60      1.17 o 
   5   3   2        4.81       10.53      1.31 o 
   6   3   2      106.26      102.75      5.70 o 
   7   3   2        1.48        1.71      1.17 o 
   8   3   2       10.01        9.55      3.17 o 
   9   3   2       74.00       83.76     14.14 o 
  10   3   2      100.74      124.74     12.07 o 
 -10   4   2       25.12       48.72     11.02 o 
  -9   4   2       16.74       15.09      7.58 o 
  -8   4   2       41.02       33.99      4.21 o 
  -7   4   2        0.02        8.08      2.59 o 
  -6   4   2       19.25       12.97      3.29 o 
  -5   4   2      478.95      452.03     16.36 o 
  -4   4   2       33.39       22.66      2.30 o 
  -3   4   2      480.89      577.86     14.39 o 
  -2   4   2      210.36      180.87     11.32 o 
  -1   4   2       36.73       23.10      4.28 o 
   0   4   2      146.94      109.03      5.75 o 
   1   4   2      303.37      295.43      9.79 o 
   2   4   2      234.68      254.70      7.17 o 
   3   4   2       13.46       20.67      2.08 o 
   4   4   2      854.13      854.22     20.42 o 
   5   4   2      259.25      249.59      7.07 o 
   6   4   2        1.45        2.36      1.13 o 
   7   4   2        6.61        5.01      2.01 o 
   8   4   2        9.47       13.05      3.88 o 
   9   4   2       64.16       67.64      8.66 o 
  -9   5   2       47.13       51.34      7.48 o 
  -8   5   2        4.91        2.23      1.80 o 
  -7   5   2      250.36      226.06     15.86 o 
  -6   5   2      293.15      283.46      9.90 o 
  -5   5   2       86.63       79.62      4.76 o 
  -4   5   2      268.61      246.66      9.56 o 
  -3   5   2      425.51      433.49     20.86 o 
  -2   5   2      263.43      220.75     13.75 o 
  -1   5   2      764.12      720.24     19.22 o 
   0   5   2       28.75       40.10      3.85 o 
   1   5   2     2400.62     2457.79     44.00 o 
   2   5   2      594.20      651.62     32.44 o 
   3   5   2     1119.14     1088.24     26.67 o 
   4   5   2      488.92      500.42     15.81 o 
   5   5   2      116.48      124.83      7.73 o 
   6   5   2        3.71        2.91      1.92 o 
   7   5   2        3.33        5.25      2.41 o 
   8   5   2      175.74      167.32     12.88 o 
   9   5   2        0.55        0.84      5.21 o 
  -9   6   2      140.80      127.38     13.45 o 
  -8   6   2       10.51       14.81      4.02 o 
  -7   6   2        0.10        2.76      2.11 o 
  -6   6   2        0.15        2.20      1.25 o 
  -5   6   2      808.04      776.66     17.53 o 
  -4   6   2       74.36       92.64      6.46 o 
  -3   6   2       13.99        9.81      3.43 o 
  -2   6   2        0.28        0.77      1.81 o 
  -1   6   2     2677.36     2709.68    104.18 o 
   0   6   2     1151.92     1114.53     26.54 o 
   1   6   2     1921.07     2019.47     39.87 o 
   2   6   2      307.99      343.28     12.84 o 
   3   6   2      381.73      385.03     11.35 o 
   4   6   2      276.82      234.01     10.94 o 
   5   6   2       85.22       85.34      6.71 o 
   6   6   2        4.97        4.86      1.65 o 
   7   6   2       99.77       92.07      6.44 o 
   8   6   2        0.00        0.68      3.50 o 
   9   6   2       43.04       47.38      8.10 o 
  -9   7   2       12.79       15.48      6.16 o 
  -8   7   2       57.96       58.54      7.00 o 
  -7   7   2       39.52       42.59      5.71 o 
  -6   7   2      207.88      193.26     18.00 o 
  -5   7   2      262.80      232.90      9.13 o 
  -4   7   2      188.54      184.35      9.65 o 
  -3   7   2      939.78      953.48     37.47 o 
  -2   7   2      221.68      228.91     16.71 o 
  -1   7   2       51.86       49.99     10.94 o 
   0   7   2       75.09       72.74      6.21 o 
   1   7   2       14.36       19.57      3.25 o 
   2   7   2       10.78        8.20      2.22 o 
   3   7   2      293.58      283.95     17.12 o 
   4   7   2      228.11      234.52     11.77 o 
   5   7   2       56.46       50.44      5.42 o 
   6   7   2        0.51       -0.53      1.17 o 
   7   7   2       17.39       17.45      3.06 o 
   8   7   2        2.46       -2.01      3.50 o 
  -8   8   2        1.21       -0.41      1.68 o 
  -7   8   2        3.17        5.54      2.52 o 
  -6   8   2       12.62       13.50      3.33 o 
  -5   8   2       53.45       64.58     10.05 o 
  -4   8   2        0.45        3.99      2.34 o 
  -3   8   2      186.47      191.65     16.18 o 
  -2   8   2       13.15       13.50      5.00 o 
  -1   8   2       79.56       94.74      7.92 o 
   0   8   2       11.44        9.86      3.01 o 
   1   8   2       39.23       40.31      4.96 o 
   2   8   2      137.89      129.32      9.25 o 
   3   8   2      180.28      182.35     10.85 o 
   4   8   2      302.50      313.64     27.11 o 
   5   8   2        1.42        1.34      4.34 o 
   6   8   2       79.94       63.57      6.66 o 
   7   8   2       62.80       49.47      6.53 o 
   8   8   2       17.57       25.71      7.61 o 
  -8   9   2        0.02        4.00      3.73 o 
  -7   9   2       37.61       38.95      5.98 o 
  -6   9   2       26.29       31.81      5.08 o 
  -5   9   2        1.73       -0.48      2.09 o 
  -4   9   2      110.23      132.48     14.29 o 
  -3   9   2        0.12       -4.94      4.95 o 
  -2   9   2      174.97      165.84     15.90 o 
  -1   9   2       25.67       29.69      4.89 o 
   0   9   2       15.42       21.79      4.53 o 
   1   9   2       38.48       32.25      9.47 o 
   2   9   2        7.18        8.20      3.10 o 
   3   9   2      235.12      249.50     30.84 o 
   4   9   2      201.13      196.60     12.22 o 
   5   9   2        0.01       -1.17      4.03 o 
   6   9   2       68.28       74.81     11.28 o 
   7   9   2        0.36       -1.20      2.17 o 
  -7  10   2       64.94       66.97     11.74 o 
  -6  10   2       81.31       92.54     13.18 o 
  -5  10   2        9.99       10.56      4.56 o 
  -4  10   2       24.58       20.75      6.26 o 
  -3  10   2      184.11      168.80     17.13 o 
  -2  10   2        0.78        0.42      1.91 o 
  -1  10   2       57.29       62.85      7.25 o 
   0  10   2      491.09      495.90     21.06 o 
   1  10   2      237.86      234.47     14.00 o 
   2  10   2      189.82      179.67     15.14 o 
   3  10   2       25.51       37.38      7.89 o 
   4  10   2       86.31       91.08      8.74 o 
   5  10   2      123.10      152.61     15.20 o 
   6  10   2        0.48        0.50      2.84 o 
  -6  11   2      109.51      142.74     17.46 o 
  -5  11   2        1.34        5.91      4.52 o 
  -4  11   2       72.51       84.22     12.86 o 
  -3  11   2       14.44       14.90      5.47 o 
  -2  11   2        4.84        6.78      4.20 o 
  -1  11   2      112.18      101.20      9.81 o 
   0  11   2       52.48       40.63      9.19 o 
   1  11   2       64.61       57.98      7.81 o 
   2  11   2       49.37       48.20     10.06 o 
   3  11   2        3.76       -4.20      4.20 o 
   4  11   2       40.14       45.88      6.82 o 
   5  11   2        4.10        3.15      3.17 o 
   6  11   2       12.83       12.57      5.80 o 
  -5  12   2        7.62       13.10      6.53 o 
  -4  12   2        1.47        3.36      3.94 o 
  -3  12   2        0.33        1.23      2.88 o 
  -2  12   2       25.88       19.40      6.46 o 
  -1  12   2       31.49       28.67      8.47 o 
   0  12   2       47.96       52.32      7.87 o 
   1  12   2        2.13        7.22      3.60 o 
   2  12   2       59.89       56.60      8.32 o 
   3  12   2       32.05       36.78      8.61 o 
   4  12   2       18.12       12.56      4.81 o 
  -3  13   2        6.02        8.85      4.46 o 
  -2  13   2        3.81        3.08      2.62 o 
  -1  13   2        0.12        1.43      2.85 o 
   0  13   2       59.75       54.64      8.23 o 
   1  13   2      107.96       83.77     11.07 o 
   2  13   2        5.18        4.23      3.28 o 
 -10   1   3        0.36        2.67      2.16 o 
  -9   1   3        1.01        1.70      2.14 o 
  -8   1   3       22.02       18.77      2.51 o 
  -7   1   3      418.46      443.19     11.58 o 
  -6   1   3       59.13       53.59      3.60 o 
  -5   1   3       62.53       59.62      4.02 o 
  -4   1   3       47.34       52.75      2.57 o 
  -3   1   3       66.19       82.67      2.69 o 
  -2   1   3      353.36      378.48      8.10 o 
  -1   1   3     3915.80     3910.61     46.75 o 
   0   1   3     5231.93     5112.33     59.16 o 
   1   1   3      614.01      599.97      5.89 o 
   2   1   3     2884.06     3038.51     23.54 o 
   3   1   3        0.42        1.22      0.44 o 
   4   1   3     2961.04     2977.02     26.49 o 
   5   1   3      663.16      692.74     11.47 o 
   6   1   3        9.35        8.47      1.26 o 
   7   1   3        0.31       -1.90      1.90 o 
   8   1   3       31.61       27.14      4.12 o 
   9   1   3        4.64        8.56      3.10 o 
  10   1   3        0.00        4.82      4.06 o 
 -10   2   3       48.44       59.36     12.52 o 
  -9   2   3       18.99       14.64      5.70 o 
  -8   2   3      443.63      458.60     12.51 o 
  -7   2   3       57.95       56.09      6.21 o 
  -6   2   3       27.50       36.94      3.27 o 
  -5   2   3        0.19        1.84      0.93 o 
  -4   2   3      624.36      668.37     11.49 o 
  -3   2   3       43.84       40.87      4.28 o 
  -2   2   3     3106.25     3085.83     42.85 o 
  -1   2   3     1351.35     1356.40     24.51 o 
   0   2   3      215.92      217.72      5.44 o 
   1   2   3       78.39       80.82      3.00 o 
   2   2   3      542.95      512.24      6.49 o 
   3   2   3      847.65      862.34     11.71 o 
   4   2   3       18.20       15.91      1.54 o 
   5   2   3      157.31      157.59      4.77 o 
   6   2   3       47.53       48.46      3.60 o 
   7   2   3      436.40      433.15     18.77 o 
   8   2   3       51.33       64.21      8.29 o 
   9   2   3        0.04        5.55      2.53 o 
  10   2   3       64.30       70.19     11.99 o 
 -10   3   3        7.69        1.55      4.33 o 
  -9   3   3       63.93       75.61     12.31 o 
  -8   3   3      281.11      312.60     12.61 o 
  -7   3   3      122.89      126.57      7.36 o 
  -6   3   3      312.58      287.07     12.59 o 
  -5   3   3       66.53       78.35      5.90 o 
  -4   3   3        8.33        4.29      1.27 o 
  -3   3   3      484.89      465.49      9.39 o 
  -2   3   3        4.62        7.10      2.29 o 
  -1   3   3     5401.50     5469.71     95.69 o 
   0   3   3      149.31      147.63      4.95 o 
   1   3   3      273.63      255.36      7.17 o 
   2   3   3        5.73       12.73      1.05 o 
   3   3   3     3429.48     3510.88     44.91 o 
   4   3   3      294.26      263.56      6.82 o 
   5   3   3      625.06      597.57     10.67 o 
   6   3   3       39.45       37.10      3.61 o 
   7   3   3      173.22      173.10     11.67 o 
   8   3   3       21.85       25.55     10.03 o 
   9   3   3       49.03       63.82      8.09 o 
 -10   4   3       15.25       16.26      6.41 o 
  -9   4   3       12.07       26.73      8.24 o 
  -8   4   3       83.24       95.40      7.04 o 
  -7   4   3      754.66      678.91     23.89 o 
  -6   4   3        8.45        4.25      1.73 o 
  -5   4   3        0.64        0.30      0.90 o 
  -4   4   3      500.88      525.85     11.50 o 
  -3   4   3      163.98      191.77      7.43 o 
  -2   4   3        4.38        1.86      1.42 o 
  -1   4   3      175.35      203.46     11.81 o 
   0   4   3     3469.45     3693.32     59.47 o 
   1   4   3      352.35      372.58     11.36 o 
   2   4   3      280.76      263.93      9.76 o 
   3   4   3     6551.61     6700.31     70.34 o 
   4   4   3        1.88        2.14      0.77 o 
   5   4   3      137.25      117.41      4.59 o 
   6   4   3       59.51       54.65      4.37 o 
   7   4   3       96.39       97.50      5.50 o 
   8   4   3      179.58      176.08     24.88 o 
   9   4   3        0.68        0.16      3.46 o 
 -10   5   3       29.74       42.70     10.44 o 
  -9   5   3        0.03        3.70      2.03 o 
  -8   5   3      340.77      342.71     16.26 o 
  -7   5   3        0.81        1.64      2.92 o 
  -6   5   3       71.16       69.94      6.38 o 
  -5   5   3      260.72      251.26      8.35 o 
  -4   5   3      235.95      222.06      7.28 o 
  -3   5   3      591.26      613.15     25.76 o 
  -2   5   3       93.81       94.80      9.00 o 
  -1   5   3      254.78      280.74     15.59 o 
   0   5   3       68.74       79.24      5.81 o 
   1   5   3      348.49      394.51     17.04 o 
   2   5   3      494.82      498.35     14.73 o 
   3   5   3       15.86       19.10      2.34 o 
   4   5   3       36.98       27.18      5.07 o 
   5   5   3      113.81      101.32      7.89 o 
   6   5   3       59.72       51.10      4.41 o 
   7   5   3       15.50       24.45      3.34 o 
   8   5   3       45.16       36.25      6.05 o 
   9   5   3       11.86        9.77      3.92 o 
  -9   6   3       43.43       50.68      5.76 o 
  -8   6   3        4.11        4.23      2.62 o 
  -7   6   3       44.38       51.85      8.71 o 
  -6   6   3       49.17       56.26      5.97 o 
  -5   6   3       27.20       28.05      3.51 o 
  -4   6   3      279.73      294.76     11.16 o 
  -3   6   3        2.31        5.14      2.89 o 
  -2   6   3       34.50       55.46      7.52 o 
  -1   6   3     1032.41     1221.01     40.50 o 
   0   6   3     1743.95     1903.28     38.45 o 
   1   6   3      896.55      951.92     29.39 o 
   2   6   3        0.35        0.80      1.27 o 
   3   6   3      931.29      957.39     19.85 o 
   4   6   3      270.07      234.97     11.21 o 
   5   6   3       92.95      102.48      7.44 o 
   6   6   3       40.74       49.39      4.64 o 
   7   6   3      119.61       95.62      6.65 o 
   8   6   3       23.69       40.42      9.24 o 
   9   6   3        8.54        8.76      3.45 o 
  -9   7   3       55.59       58.88     11.09 o 
  -8   7   3        3.65        3.71      2.76 o 
  -7   7   3        3.39        3.60      3.88 o 
  -6   7   3       80.63       88.03      7.76 o 
  -5   7   3       23.91       23.60      2.86 o 
  -4   7   3     1931.65     1887.57     38.45 o 
  -3   7   3      374.53      390.33     23.00 o 
  -2   7   3        8.07       12.19      3.77 o 
  -1   7   3      116.76      123.54      8.49 o 
   0   7   3      990.81      976.61     25.95 o 
   1   7   3      523.07      499.38     20.37 o 
   2   7   3      129.75      131.28      9.04 o 
   3   7   3      120.17      116.72      8.11 o 
   4   7   3       20.85       20.87      3.64 o 
   5   7   3      106.02      109.81     13.19 o 
   6   7   3       15.07       13.87      2.71 o 
   7   7   3       14.89       11.55      2.66 o 
   8   7   3       33.60       30.76      7.96 o 
  -8   8   3       51.35       49.49      6.75 o 
  -7   8   3        3.95        5.61      2.41 o 
  -6   8   3      134.79      119.89      9.39 o 
  -5   8   3      328.61      312.83     14.74 o 
  -4   8   3      445.48      425.10     25.68 o 
  -3   8   3      126.28      115.87     12.68 o 
  -2   8   3      153.16      162.30     14.70 o 
  -1   8   3      358.79      352.62     15.63 o 
   0   8   3        3.51       -1.47      2.24 o 
   1   8   3      556.10      538.06     19.33 o 
   2   8   3      137.89      140.75     10.69 o 
   3   8   3      850.88      849.04     25.23 o 
   4   8   3      815.90      845.38     32.45 o 
   5   8   3       22.69       23.98      5.17 o 
   6   8   3      262.58      244.40     13.62 o 
   7   8   3        3.18        1.60      5.07 o 
   8   8   3        0.05        2.71      3.41 o 
  -8   9   3       11.49       22.40      6.27 o 
  -7   9   3        2.97        1.47      3.21 o 
  -6   9   3       18.04       17.32      3.60 o 
  -5   9   3      288.73      294.54     22.47 o 
  -4   9   3       72.00       80.87     11.85 o 
  -3   9   3       40.52       23.60      5.80 o 
  -2   9   3       69.99       66.71      9.92 o 
  -1   9   3       83.58       83.58     11.12 o 
   0   9   3      823.15      753.30     55.34 o 
   1   9   3      146.21      135.01      9.87 o 
   2   9   3        0.50       -0.68      1.58 o 
   3   9   3       94.24      104.58      8.93 o 
   4   9   3       77.10       76.38      7.83 o 
   5   9   3      147.86      145.93     14.01 o 
   6   9   3        9.48        8.06      3.27 o 
   7   9   3       14.77       15.28      4.17 o 
  -7  10   3        4.20       10.90      6.32 o 
  -6  10   3       15.31       16.77      5.78 o 
  -5  10   3      100.71       91.08     13.37 o 
  -4  10   3       14.03       13.06      4.79 o 
  -3  10   3       45.86       37.27      8.44 o 
  -2  10   3       21.85       27.58      6.96 o 
  -1  10   3       89.96       82.19     11.80 o 
   0  10   3        0.02       10.76      3.76 o 
   1  10   3      121.62      106.08      9.74 o 
   2  10   3       87.30       92.06      8.83 o 
   3  10   3        3.58        1.75      1.93 o 
   4  10   3       44.73       53.08      8.25 o 
   5  10   3       15.86       22.77      7.38 o 
   6  10   3       25.70       18.43      6.26 o 
  -6  11   3       28.66       30.07      8.26 o 
  -5  11   3        4.66        4.12      3.56 o 
  -4  11   3       43.10       42.10      9.51 o 
  -3  11   3        0.06       -1.97      3.29 o 
  -2  11   3       25.29       20.34      7.29 o 
  -1  11   3       72.43       85.52     12.75 o 
   0  11   3       14.28       11.69      3.95 o 
   1  11   3       28.88       30.70      5.52 o 
   2  11   3      222.16      238.10     15.13 o 
   3  11   3        8.40        4.84      2.43 o 
   4  11   3       38.41       26.46      7.36 o 
   5  11   3       18.96       23.06      7.16 o 
  -5  12   3       74.29       70.04     12.64 o 
  -4  12   3       22.12       23.50      7.53 o 
  -3  12   3        0.98       -0.59      2.53 o 
  -2  12   3       54.37       64.49     11.53 o 
  -1  12   3        7.51       11.31      6.01 o 
   0  12   3        0.89        5.11      5.76 o 
   1  12   3        8.30        5.37      7.28 o 
   2  12   3       29.83       33.68      6.24 o 
   3  12   3       74.07       57.11     12.58 o 
   4  12   3        0.47       -0.87      2.23 o 
  -3  13   3       26.36       45.97     10.73 o 
  -2  13   3        0.73        1.36      4.55 o 
  -1  13   3       96.96       85.28     14.30 o 
   0  13   3       24.46       17.27      7.38 o 
   1  13   3       60.55       77.22      9.63 o 
   2  13   3       10.16        8.40      3.41 o 
 -10   0   4       40.90       42.34     10.01 o 
  -9   0   4        9.76       19.40      6.74 o 
  -8   0   4        2.36        2.45      1.75 o 
  -7   0   4      774.92      804.30     23.83 o 
  -6   0   4     1366.04     1284.81     30.35 o 
  -5   0   4     1592.00     1487.18     31.72 o 
  -4   0   4      247.50      285.90     16.19 o 
  -3   0   4      166.93      157.86      6.89 o 
  -2   0   4     1240.25     1301.09     34.13 o 
  -1   0   4     1561.60     1534.94     34.69 o 
   0   0   4      120.38      118.23      4.43 o 
   1   0   4     8199.31     8050.55    176.15 o 
   2   0   4     4599.99     4563.39     62.80 o 
   3   0   4      379.48      405.80     10.08 o 
   4   0   4      988.85      995.02     23.54 o 
   5   0   4      412.76      450.38     15.89 o 
   6   0   4       26.81       20.95      3.93 o 
   7   0   4      241.39      232.41     13.21 o 
   8   0   4       87.87       85.23      8.43 o 
   9   0   4      143.16      161.30     17.02 o 
  10   0   4       27.42       33.52      8.20 o 
 -10   1   4        0.91        1.45      1.74 o 
  -9   1   4        5.10        5.26      3.08 o 
  -8   1   4        9.44        4.13      1.53 o 
  -7   1   4      532.14      570.13     13.64 o 
  -6   1   4      973.74      957.36     21.16 o 
  -5   1   4       79.19       84.50      4.00 o 
  -4   1   4      224.07      232.76      6.93 o 
  -3   1   4       76.85       68.31      3.56 o 
  -2   1   4     8315.78     8009.76     79.08 o 
  -1   1   4     9557.33     8585.21    128.86 o 
   1   1   4     2546.14     2514.86     22.91 o 
   2   1   4      208.50      223.02      4.97 o 
   3   1   4      503.32      438.37      6.90 o 
   4   1   4       42.10       32.78      1.50 o 
   5   1   4      893.45      879.02     20.09 o 
   6   1   4      113.15      109.10      3.80 o 
   7   1   4      174.28      169.27      9.02 o 
   8   1   4       80.72       86.73      8.68 o 
   9   1   4        0.69        0.98      2.10 o 
  10   1   4       25.91       39.20      8.83 o 
 -10   2   4       68.63       80.98     13.77 o 
  -9   2   4       46.42       53.77      5.50 o 
  -8   2   4        0.11        3.86      1.48 o 
  -7   2   4       44.18       43.76      4.34 o 
  -6   2   4      247.12      256.76     10.10 o 
  -5   2   4      163.07      157.06      5.34 o 
  -4   2   4      787.21      837.43     13.09 o 
  -3   2   4     1641.03     1735.87     34.18 o 
  -2   2   4      453.66      459.44     18.37 o 
  -1   2   4     1441.60     1588.11     44.14 o 
   0   2   4    10747.54    10339.86    501.58 o 
   1   2   4     3804.55     3926.43     37.02 o 
   2   2   4        3.38        2.37      0.76 o 
   3   2   4     2759.93     2870.87     29.93 o 
   4   2   4     1009.92      969.46     13.73 o 
   5   2   4       43.65       45.39      2.46 o 
   6   2   4      121.12      121.51      5.58 o 
   7   2   4       52.68       58.61      6.75 o 
   8   2   4       25.93       28.14      5.14 o 
   9   2   4       44.61       54.96      7.58 o 
 -10   3   4       37.12       40.29     10.23 o 
  -9   3   4        0.19       -0.22      1.59 o 
  -8   3   4        8.62       10.65      3.32 o 
  -7   3   4      127.04      141.95      7.89 o 
  -6   3   4       29.73       33.81      4.31 o 
  -5   3   4      288.46      269.80     11.35 o 
  -4   3   4      374.81      406.61     13.09 o 
  -3   3   4      325.18      285.57      6.67 o 
  -2   3   4     1869.97     2076.32     34.59 o 
  -1   3   4      521.09      497.05     18.86 o 
   0   3   4      924.27      971.81     26.50 o 
   1   3   4      443.52      537.47     10.12 o 
   2   3   4       30.98       21.86      1.50 o 
   3   3   4     2006.51     2120.28     25.04 o 
   4   3   4        7.92        4.78      0.82 o 
   5   3   4      280.53      270.38      9.17 o 
   6   3   4      627.06      622.36     13.72 o 
   7   3   4       72.38       75.14      7.77 o 
   8   3   4       32.61       24.93      4.76 o 
   9   3   4       32.79       34.57      6.78 o 
 -10   4   4        8.74       20.70      7.25 o 
  -9   4   4      130.82      128.02     10.42 o 
  -8   4   4      389.66      379.42     20.80 o 
  -7   4   4      428.35      406.88     16.67 o 
  -6   4   4        4.01        3.76      2.06 o 
  -5   4   4       48.41       36.09      5.65 o 
  -4   4   4      639.60      585.25     11.69 o 
  -3   4   4        1.61        0.59      0.49 o 
  -2   4   4      833.64      864.14     29.92 o 
  -1   4   4       64.35       82.47      7.50 o 
   0   4   4      282.31      283.75     14.11 o 
   1   4   4     1705.75     1740.78     32.50 o 
   2   4   4       18.94       25.33      1.94 o 
   3   4   4      241.81      237.53      6.17 o 
   4   4   4      112.58      122.79      5.06 o 
   5   4   4      100.60       98.53      4.04 o 
   6   4   4      149.21      157.73      7.59 o 
   7   4   4        6.53        4.33      2.53 o 
   8   4   4        0.97        1.07      2.86 o 
   9   4   4        5.52       11.35      3.50 o 
 -10   5   4        1.30        8.00      5.27 o 
  -9   5   4        0.34        0.22      1.50 o 
  -8   5   4      232.56      246.41     17.46 o 
  -7   5   4      111.59      121.58      9.04 o 
  -6   5   4       27.07       23.11      3.66 o 
  -5   5   4      207.14      200.03      6.96 o 
  -4   5   4      217.61      217.55      6.81 o 
  -3   5   4     1260.47     1119.69     38.76 o 
  -2   5   4      158.90      160.60     12.11 o 
  -1   5   4     1410.30     1653.60     47.36 o 
   0   5   4        7.48       14.10      3.17 o 
   1   5   4      373.17      396.96     13.14 o 
   2   5   4     1519.88     1487.91     30.18 o 
   3   5   4      516.20      522.88     16.51 o 
   4   5   4      196.57      182.55     11.35 o 
   5   5   4      103.75      103.24      7.32 o 
   6   5   4       90.62       93.24      6.16 o 
   7   5   4      257.28      223.71     13.57 o 
   8   5   4        4.86        4.92      2.70 o 
   9   5   4       19.18       11.24     11.79 o 
  -9   6   4       53.99       47.85      5.52 o 
  -8   6   4       31.06       34.33     11.10 o 
  -7   6   4       15.20       10.30      3.71 o 
  -6   6   4      226.62      187.78     15.16 o 
  -5   6   4      345.66      306.96     19.08 o 
  -4   6   4      416.90      411.50     10.67 o 
  -3   6   4       59.15       63.89      8.47 o 
  -2   6   4      145.73      166.88     13.31 o 
  -1   6   4      183.75      236.84     15.60 o 
   0   6   4       66.98       61.04      6.95 o 
   1   6   4      410.76      433.87     14.90 o 
   2   6   4      829.44      861.67     42.02 o 
   3   6   4       39.76       45.12      3.90 o 
   4   6   4      228.94      234.30     11.44 o 
   5   6   4      552.48      553.42     19.03 o 
   6   6   4       69.39       72.48      6.49 o 
   7   6   4        0.27        3.03      2.63 o 
   8   6   4        0.10        0.61      3.01 o 
   9   6   4        4.22        2.95      4.20 o 
  -9   7   4        1.42       -0.09      1.50 o 
  -8   7   4       24.77       28.88      5.00 o 
  -7   7   4      133.95      133.64     13.69 o 
  -6   7   4      103.16      103.66      8.32 o 
  -5   7   4        0.78        1.34      1.98 o 
  -4   7   4       30.02       37.03      4.15 o 
  -3   7   4      148.35      143.99     13.48 o 
  -2   7   4      172.76      166.95     14.47 o 
  -1   7   4       63.21       75.15      9.06 o 
   0   7   4      219.80      221.77     11.33 o 
   1   7   4      293.93      303.54     20.44 o 
   2   7   4      640.96      669.55     20.55 o 
   3   7   4     1609.83     1596.96     45.22 o 
   4   7   4       69.52       62.44      6.16 o 
   5   7   4        5.99        6.51      2.40 o 
   6   7   4        0.10        2.33      1.79 o 
   7   7   4        0.44       -1.37      1.37 o 
   8   7   4        0.96        3.42      4.85 o 
  -8   8   4       88.90       98.46     13.42 o 
  -7   8   4        6.51       11.34      3.30 o 
  -6   8   4       31.13       36.57      5.54 o 
  -5   8   4        6.37        5.87      6.08 o 
  -4   8   4       18.20       22.25      6.46 o 
  -3   8   4       51.89       60.72      9.46 o 
  -2   8   4       12.55       14.70      4.87 o 
  -1   8   4       12.71       13.03      4.64 o 
   0   8   4       87.27       77.97      7.07 o 
   1   8   4       11.18        9.63      3.03 o 
   2   8   4      180.77      180.84     17.48 o 
   3   8   4       10.55        8.67      2.83 o 
   4   8   4       54.23       56.07      6.71 o 
   5   8   4      168.84      158.47     10.55 o 
   6   8   4       48.79       50.25      6.29 o 
   7   8   4        9.52        2.17      2.22 o 
   8   8   4       10.36       15.79      6.67 o 
  -8   9   4        3.41        6.01      4.02 o 
  -7   9   4       15.53       22.57      6.96 o 
  -6   9   4       54.04       56.51     10.54 o 
  -5   9   4        7.67       19.88      3.97 o 
  -4   9   4      160.10      163.00     16.53 o 
  -3   9   4      449.69      458.16     27.38 o 
  -2   9   4       42.28       38.95      7.76 o 
  -1   9   4        3.47        4.29      3.29 o 
   0   9   4        0.16        1.20      2.19 o 
   1   9   4       48.83       44.80     10.30 o 
   2   9   4      780.05      791.65     38.88 o 
   3   9   4       75.96       83.16     20.25 o 
   4   9   4        6.55        8.26      3.21 o 
   5   9   4        1.02        5.41      2.99 o 
   6   9   4       31.49       45.08      9.06 o 
   7   9   4       26.99       38.27      6.11 o 
  -7  10   4       49.37       62.64     11.95 o 
  -6  10   4        0.99       -2.16      3.59 o 
  -5  10   4       46.10       41.57      8.74 o 
  -4  10   4        6.28        5.00      4.52 o 
  -3  10   4       83.09       91.62     12.86 o 
  -2  10   4      115.47      132.16     15.12 o 
  -1  10   4        8.33        7.11      3.86 o 
   0  10   4       85.08      111.68     13.55 o 
   1  10   4        9.50       14.98      4.62 o 
   2  10   4        0.16        6.33      3.11 o 
   3  10   4       12.26        9.61      7.15 o 
   4  10   4      158.27      144.29     11.57 o 
   5  10   4       61.64       58.62      7.30 o 
   6  10   4      209.49      212.99     20.86 o 
  -6  11   4       46.84       43.93      9.66 o 
  -5  11   4       48.48       45.17     10.06 o 
  -4  11   4       46.05       57.58     11.06 o 
  -3  11   4       18.96       23.69      7.09 o 
  -2  11   4       82.14       68.96     11.43 o 
  -1  11   4        1.49        5.74      5.00 o 
   0  11   4        9.56        0.55      2.84 o 
   1  11   4      229.67      236.74     16.14 o 
   2  11   4      541.06      567.49     25.65 o 
   3  11   4        6.88       10.70      3.67 o 
   4  11   4        1.41        3.53      1.93 o 
   5  11   4       40.16       40.84      9.72 o 
  -5  12   4        6.34        1.87      4.46 o 
  -4  12   4       36.16       42.30     10.23 o 
  -3  12   4        8.72        6.66      4.00 o 
  -2  12   4       22.32       16.29      6.83 o 
  -1  12   4        1.60        2.29      3.58 o 
   0  12   4        4.10       17.47      7.17 o 
   1  12   4       71.20       77.01     12.91 o 
   2  12   4        5.38        5.97      4.48 o 
   3  12   4       30.99       30.39      6.03 o 
   4  12   4        5.49        4.23      2.43 o 
  -2  13   4        1.17        3.00      3.92 o 
  -1  13   4        0.07        7.92      5.95 o 
   0  13   4        0.01        2.29      3.94 o 
   1  13   4        5.58        3.62      4.22 o 
   2  13   4        0.15        3.59      4.02 o 
 -10   1   5       28.97       33.81      8.32 o 
  -9   1   5      111.40      131.29      9.23 o 
  -8   1   5       22.37       23.64      2.77 o 
  -7   1   5      517.53      516.81     14.67 o 
  -6   1   5      325.56      324.63     19.40 o 
  -5   1   5      249.61      258.85      7.34 o 
  -4   1   5      341.47      315.95      9.74 o 
  -3   1   5        4.01        4.92      1.16 o 
  -2   1   5      730.77      809.29     16.69 o 
  -1   1   5     4911.60     5011.11     74.47 o 
   0   1   5    14043.05    13247.13    196.17 o 
   1   1   5     1472.42     1527.22     15.64 o 
   2   1   5       29.55       28.04      1.33 o 
   3   1   5        7.49        6.80      0.83 o 
   4   1   5       80.02       98.26      3.39 o 
   5   1   5       76.45       72.47      3.86 o 
   6   1   5       41.84       45.62      3.96 o 
   7   1   5       96.80       99.20      7.22 o 
   8   1   5       35.48       37.32      7.33 o 
   9   1   5        2.21        6.85      3.05 o 
 -10   2   5        0.98        8.84      6.27 o 
  -9   2   5       44.02       46.49      5.03 o 
  -8   2   5      152.63      160.83      7.61 o 
  -7   2   5       98.23       94.89      6.55 o 
  -6   2   5     1468.58     1494.26     23.01 o 
  -5   2   5      201.35      199.60      7.34 o 
  -4   2   5      113.95      142.52     14.27 o 
  -3   2   5      446.22      443.56     26.42 o 
  -2   2   5     1058.37     1053.85     19.97 o 
  -1   2   5     3758.58     3950.22     64.79 o 
   0   2   5      301.82      352.55      7.87 o 
   1   2   5     1529.60     1543.80     14.45 o 
   2   2   5      361.57      361.89      5.13 o 
   3   2   5      601.65      592.95      9.43 o 
   4   2   5     1402.61     1375.00     20.70 o 
   5   2   5      236.83      213.32     10.58 o 
   6   2   5        4.04        6.52      2.05 o 
   7   2   5       62.02       67.59      7.24 o 
   8   2   5       58.17       67.32     13.83 o 
   9   2   5       80.87       91.08      9.78 o 
 -10   3   5      212.08      220.42     23.45 o 
  -9   3   5        8.06        6.98      2.79 o 
  -8   3   5       11.70       18.79      7.01 o 
  -7   3   5      114.82      131.61     10.43 o 
  -6   3   5        2.56        5.25      2.17 o 
  -5   3   5      723.96      644.98     33.05 o 
  -4   3   5      456.29      485.42     14.43 o 
  -3   3   5      306.44      300.88      9.80 o 
  -2   3   5      381.47      308.04      8.40 o 
  -1   3   5        9.73       16.11      3.16 o 
   0   3   5     7634.44     7479.37    111.90 o 
   1   3   5      215.01      167.62      5.10 o 
   2   3   5      261.37      277.74      7.14 o 
   3   3   5        0.04        1.29      0.50 o 
   4   3   5      229.04      199.20      5.46 o 
   5   3   5     1847.03     1840.91     30.85 o 
   6   3   5      133.66      137.82      6.76 o 
   7   3   5       17.22       24.94      6.55 o 
   8   3   5        2.21        2.51      1.80 o 
   9   3   5        2.58        4.03      2.43 o 
 -10   4   5        7.53       10.36      5.35 o 
  -9   4   5       13.53       17.96      4.02 o 
  -8   4   5       83.35       96.72     10.36 o 
  -7   4   5       60.28       62.49      6.21 o 
  -6   4   5      322.69      347.34     14.22 o 
  -5   4   5      127.87      109.18      7.20 o 
  -4   4   5      797.76      826.41     26.62 o 
  -3   4   5      187.44      196.15     10.30 o 
  -2   4   5      120.78      103.61      6.65 o 
  -1   4   5      719.00      739.97     26.62 o 
   0   4   5     1720.74     2038.55     52.62 o 
   1   4   5      937.03      968.93     19.81 o 
   2   4   5      231.94      214.60      6.10 o 
   3   4   5       49.93       44.67      2.58 o 
   4   4   5      226.53      218.93     10.00 o 
   5   4   5       48.59       48.89      4.79 o 
   6   4   5      452.83      433.88     13.32 o 
   7   4   5        6.17       10.89      2.53 o 
   8   4   5        0.02        2.19      2.50 o 
   9   4   5      132.66      143.24     12.60 o 
 -10   5   5        2.24        2.28      4.54 o 
  -9   5   5       94.60       94.85     11.02 o 
  -8   5   5       13.94       12.05      3.22 o 
  -7   5   5        1.19        0.11      1.54 o 
  -6   5   5       76.84       74.01      6.48 o 
  -5   5   5      220.39      200.48     10.11 o 
  -4   5   5       23.50       30.44      2.18 o 
  -3   5   5     2292.97     2359.10    120.26 o 
  -2   5   5      947.77      967.14     34.36 o 
  -1   5   5      121.18      120.93     10.09 o 
   0   5   5      154.89      116.37      9.58 o 
   1   5   5      595.72      523.25     21.75 o 
   2   5   5      535.19      575.73     16.24 o 
   3   5   5      428.83      456.48     11.89 o 
   4   5   5      634.88      596.15     20.52 o 
   5   5   5      782.37      789.85     22.52 o 
   6   5   5       75.12       63.90      5.20 o 
   7   5   5        0.71        2.14      4.29 o 
   8   5   5        7.47        2.50      1.33 o 
   9   5   5        0.86        3.60      2.66 o 
  -9   6   5        3.48        0.70      4.44 o 
  -8   6   5      106.08      106.17     13.78 o 
  -7   6   5       38.82       40.00     10.80 o 
  -6   6   5       42.92       44.44      5.34 o 
  -5   6   5        2.70        2.96      1.83 o 
  -4   6   5      131.54      122.39      8.71 o 
  -3   6   5      530.41      506.75     25.15 o 
  -2   6   5      257.14      258.65     16.83 o 
  -1   6   5      209.12      233.97     15.47 o 
   0   6   5       15.54        9.63      3.26 o 
   1   6   5      529.42      544.74     19.62 o 
   2   6   5       46.33       57.74      5.05 o 
   3   6   5       47.07       50.27      4.22 o 
   4   6   5        1.19        1.71      1.72 o 
   5   6   5       63.24       53.76      6.72 o 
   6   6   5      102.93       94.22      6.70 o 
   7   6   5      131.03      129.54     15.68 o 
   8   6   5        0.48        0.11      2.16 o 
  -9   7   5        8.82        9.17      4.56 o 
  -8   7   5       91.52       86.97     16.62 o 
  -7   7   5      124.21      116.58      9.48 o 
  -6   7   5      173.57      169.96     10.69 o 
  -5   7   5       33.35       37.84      5.87 o 
  -4   7   5      861.01      843.86     17.21 o 
  -3   7   5      221.06      236.82     17.83 o 
  -2   7   5       61.89       63.07      8.84 o 
  -1   7   5      340.54      367.39     21.51 o 
   0   7   5       45.25       47.08      7.31 o 
   1   7   5        1.59        3.45      1.64 o 
   2   7   5     1192.76     1205.38     29.63 o 
   3   7   5     1323.21     1379.61     45.92 o 
   4   7   5      239.32      235.83      9.71 o 
   5   7   5        5.77        6.83      3.13 o 
   6   7   5       51.54       53.94      6.13 o 
   7   7   5       42.94       60.99      9.88 o 
   8   7   5       42.11       42.82     10.16 o 
  -8   8   5      123.94      160.67     17.63 o 
  -7   8   5      200.41      218.41     20.10 o 
  -6   8   5       13.17       13.95      3.26 o 
  -5   8   5        0.74        1.85      1.39 o 
  -4   8   5      278.50      287.61     21.33 o 
  -3   8   5        0.56        1.85      3.11 o 
  -2   8   5      162.45      173.39     15.90 o 
  -1   8   5        4.81        1.55      2.69 o 
   0   8   5       34.44       37.11      6.63 o 
   1   8   5        3.21        2.81      1.95 o 
   2   8   5     1044.81      990.99     80.92 o 
   3   8   5        3.94        4.66      2.21 o 
   4   8   5       22.91       29.80      4.12 o 
   5   8   5       76.59       73.42      7.37 o 
   6   8   5        3.05        3.66      3.60 o 
   7   8   5      136.08      143.59     27.90 o 
  -8   9   5       19.91       19.92      6.35 o 
  -7   9   5       13.49        7.65      5.35 o 
  -6   9   5       49.73       49.07      9.63 o 
  -5   9   5        0.17       -0.28      2.22 o 
  -4   9   5      168.87      172.35     17.43 o 
  -3   9   5      418.71      409.86     26.42 o 
  -2   9   5      172.01      179.90     16.61 o 
  -1   9   5      195.52      197.39     17.27 o 
   0   9   5       35.42       41.18      7.73 o 
   1   9   5       63.07       57.51      6.58 o 
   2   9   5       16.01       12.77      3.64 o 
   3   9   5      297.30      283.52     14.70 o 
   4   9   5      621.72      549.73     22.64 o 
   5   9   5       52.76       47.68      6.51 o 
   6   9   5      143.59      154.69     12.59 o 
   7   9   5        0.00       -1.53      3.34 o 
  -7  10   5       60.06       62.82     11.88 o 
  -6  10   5        0.23        3.54      3.21 o 
  -5  10   5        0.14       -2.30      2.30 o 
  -4  10   5      136.94      160.03     17.45 o 
  -3  10   5        2.06       -0.53      2.71 o 
  -2  10   5      128.81      111.99     13.89 o 
  -1  10   5      191.40      192.80     18.12 o 
   0  10   5        9.16       17.34      5.63 o 
   1  10   5        2.88        2.23      2.33 o 
   2  10   5       78.15       63.81     14.51 o 
   3  10   5        5.44        5.96      2.84 o 
   4  10   5        1.22        9.13      3.91 o 
   5  10   5       16.17       11.89      4.29 o 
   6  10   5       34.43       30.40      8.26 o 
  -6  11   5        1.69        5.27      2.56 o 
  -5  11   5       10.63       20.92      7.06 o 
  -4  11   5        1.23        6.51      4.02 o 
  -3  11   5        3.40        1.39      3.56 o 
  -2  11   5        0.13        5.85      4.91 o 
  -1  11   5       52.41       51.87      9.95 o 
   0  11   5        6.94       -4.52      4.52 o 
   1  11   5       13.97       15.99      6.40 o 
   2  11   5       76.05       67.44      8.50 o 
   3  11   5        4.33        3.09      3.35 o 
   4  11   5        0.00        1.54      3.86 o 
   5  11   5       60.53       50.72      7.26 o 
  -4  12   5       78.12       61.31     11.79 o 
  -3  12   5       35.59       46.20      9.82 o 
  -2  12   5       16.49       10.83      5.14 o 
  -1  12   5       14.77       17.25      6.30 o 
   0  12   5        5.31        8.28      4.68 o 
   1  12   5      109.81      116.89     15.36 o 
   2  12   5        2.17        8.87      5.10 o 
   3  12   5        0.74        3.84      5.16 o 
   4  12   5       21.79       15.99     10.40 o 
  -2  13   5        0.90       21.12      8.00 o 
  -1  13   5       14.07       20.67      6.78 o 
   0  13   5        8.06       16.48      7.22 o 
   1  13   5        9.86        2.50      4.45 o 
 -10   0   6       87.23       88.54     14.55 o 
  -9   0   6      231.27      242.62     14.06 o 
  -8   0   6       89.50       89.66     12.74 o 
  -7   0   6      442.26      410.30     16.99 o 
  -6   0   6        4.67        5.87      1.96 o 
  -5   0   6     3494.08     3564.22     72.00 o 
  -4   0   6      602.19      501.70     22.69 o 
  -3   0   6      857.46      947.27     30.43 o 
  -2   0   6      113.69      150.53      8.74 o 
  -1   0   6     4094.97     4111.80    113.91 o 
   0   0   6     6614.03     6463.72     94.20 o 
   1   0   6      230.04      220.05     11.84 o 
   2   0   6     2147.45     2128.74     35.37 o 
   3   0   6       49.95       33.85      2.98 o 
   4   0   6      860.72      886.19     21.18 o 
   5   0   6      438.91      461.11     16.09 o 
   6   0   6      332.76      343.33     14.91 o 
   7   0   6      122.96      115.74      9.19 o 
   8   0   6       61.48       57.92      7.11 o 
 -10   1   6        3.19        5.45      2.99 o 
  -9   1   6       87.80       91.26      6.02 o 
  -8   1   6      471.67      451.40     13.21 o 
  -7   1   6      296.54      287.22     10.76 o 
  -6   1   6      317.39      298.94     10.47 o 
  -5   1   6     1982.76     1963.20     32.04 o 
  -4   1   6      144.38      104.41      5.55 o 
  -3   1   6     3886.06     4014.49     57.86 o 
  -2   1   6      345.30      375.55      6.85 o 
  -1   1   6     1801.05     1829.58     27.64 o 
   0   1   6     4549.33     4427.67     77.09 o 
   1   1   6      719.73      734.50     11.38 o 
   2   1   6     4676.98     4729.68     40.70 o 
   3   1   6       60.31       77.93      2.82 o 
   4   1   6      715.17      689.62     13.69 o 
   5   1   6      174.28      174.67      7.07 o 
   6   1   6      946.30      967.23     22.94 o 
   7   1   6       21.85       21.55      3.45 o 
   8   1   6       23.20       31.18      5.40 o 
   9   1   6        0.54       -0.07      2.49 o 
 -10   2   6        5.32       -1.09      4.28 o 
  -9   2   6       92.88      103.60      6.49 o 
  -8   2   6      202.90      192.71      8.45 o 
  -7   2   6       52.57       49.09      4.89 o 
  -6   2   6      244.51      222.53      8.44 o 
  -5   2   6      791.17      820.59     15.22 o 
  -4   2   6     1744.30     1730.72     35.67 o 
  -3   2   6     1154.97     1126.64     42.58 o 
  -2   2   6       12.79       12.80      1.26 o 
  -1   2   6     1995.60     2005.33     33.54 o 
   0   2   6       33.55       23.99      1.57 o 
   1   2   6      250.25      230.74      6.32 o 
   2   2   6      471.03      471.37      7.57 o 
   3   2   6       73.86       87.49      2.68 o 
   4   2   6        2.64        2.22      0.96 o 
   5   2   6       10.84        7.74      2.11 o 
   6   2   6      658.11      673.60     18.54 o 
   7   2   6      262.61      276.25     14.76 o 
   8   2   6       17.83       16.65      4.00 o 
   9   2   6       43.94       47.78      7.16 o 
 -10   3   6      115.36      123.75     17.36 o 
  -9   3   6       63.88       53.68      5.37 o 
  -8   3   6        1.10        0.61      2.05 o 
  -7   3   6      126.80      110.87     14.26 o 
  -6   3   6      136.05      138.72     12.58 o 
  -5   3   6      204.74      197.03     14.50 o 
  -4   3   6       18.31       22.74      4.94 o 
  -3   3   6        2.59       -0.65      1.73 o 
  -2   3   6        0.25        5.25      1.15 o 
  -1   3   6       20.18       33.43      2.76 o 
   0   3   6       65.15      113.66      5.62 o 
   1   3   6       24.84       24.30      2.81 o 
   2   3   6      277.06      267.30      7.21 o 
   3   3   6     1900.45     1814.92     25.54 o 
   4   3   6      126.55      126.83     11.89 o 
   5   3   6      345.80      310.64     14.76 o 
   6   3   6      227.95      215.72     12.39 o 
   7   3   6        9.74        8.19      3.05 o 
   8   3   6       62.89       64.53      7.72 o 
   9   3   6        0.67        7.25      5.90 o 
 -10   4   6       79.76       95.37     15.35 o 
  -9   4   6        1.24        1.53      5.37 o 
  -8   4   6      397.87      400.31     27.90 o 
  -7   4   6       66.80       64.38      9.55 o 
  -6   4   6       36.34       37.55      4.57 o 
  -5   4   6      871.08      834.92     22.17 o 
  -4   4   6      201.76      197.57      8.73 o 
  -3   4   6      865.29      853.02     18.93 o 
  -2   4   6      479.27      472.88     19.90 o 
  -1   4   6     7092.74     7165.91    153.36 o 
   0   4   6       16.73       13.60      4.28 o 
   1   4   6       10.08        9.37      1.46 o 
   2   4   6      355.62      364.23     17.97 o 
   3   4   6       73.26       71.04      4.90 o 
   4   4   6      471.60      493.41     16.86 o 
   5   4   6       20.82       20.03      5.28 o 
   6   4   6        1.69        8.20      3.30 o 
   7   4   6       71.45       77.50      6.64 o 
   8   4   6        5.81        4.37      2.77 o 
   9   4   6        6.21        7.92      2.99 o 
  -9   5   6      158.42      172.52     13.02 o 
  -8   5   6       23.34       33.31      7.18 o 
  -7   5   6       39.81       44.12      5.39 o 
  -6   5   6      424.99      393.62     29.05 o 
  -5   5   6      130.78      129.61     15.45 o 
  -4   5   6      120.36      124.41     13.75 o 
  -3   5   6       73.80       68.03      4.54 o 
  -2   5   6      820.12      805.15     31.10 o 
  -1   5   6       91.15       77.09      8.16 o 
   0   5   6       81.19      105.65      9.34 o 
   1   5   6       62.92       67.25      4.39 o 
   2   5   6        8.86        9.54      2.17 o 
   3   5   6     1776.19     1724.34     28.59 o 
   4   5   6        8.86       10.33      1.91 o 
   5   5   6       18.20       16.71      3.15 o 
   6   5   6       57.96       52.86      4.75 o 
   7   5   6      111.07      113.01     11.83 o 
   8   5   6       66.29       78.62      7.21 o 
  -9   6   6       11.57       15.48      4.77 o 
  -8   6   6       24.92       25.87      4.51 o 
  -7   6   6       20.41       24.12      4.16 o 
  -6   6   6      113.52      119.04      8.53 o 
  -5   6   6     1321.82     1202.31    132.01 o 
  -4   6   6      466.79      409.12     17.72 o 
  -3   6   6       48.91       54.45      4.41 o 
  -2   6   6        9.17       19.97      5.05 o 
  -1   6   6      163.25      147.27     12.35 o 
   0   6   6      500.99      512.53     23.74 o 
   1   6   6      141.96      130.89     10.97 o 
   2   6   6        2.41        4.49      2.32 o 
   3   6   6      927.94      924.95     20.01 o 
   4   6   6      171.45      169.82      7.69 o 
   5   6   6       50.27       52.45      5.65 o 
   6   6   6       64.27       80.04      6.18 o 
   7   6   6       33.10       25.25      5.14 o 
   8   6   6       47.12       59.16      6.38 o 
  -9   7   6       12.21       12.25      5.02 o 
  -8   7   6        9.36       15.93      5.47 o 
  -7   7   6       42.81       49.77      7.24 o 
  -6   7   6        6.86        6.38      2.75 o 
  -5   7   6      242.41      225.89     13.89 o 
  -4   7   6      269.65      252.58     11.15 o 
  -3   7   6       23.46       29.90      6.47 o 
  -2   7   6      108.69      111.09     11.59 o 
  -1   7   6       45.65       34.69      6.68 o 
   0   7   6       50.05       55.27      8.17 o 
   1   7   6        3.03        2.96      2.51 o 
   2   7   6       10.80        9.24      3.11 o 
   3   7   6       47.89       50.29      4.47 o 
   4   7   6       42.20       37.04      4.03 o 
   5   7   6       89.84       89.28     18.04 o 
   6   7   6        1.90        0.54      4.01 o 
   7   7   6      253.15      230.67     15.24 o 
   8   7   6       33.55       39.53      6.64 o 
  -8   8   6        1.82        1.31      3.39 o 
  -7   8   6       62.57       78.41     12.15 o 
  -6   8   6        1.41        5.27      3.96 o 
  -5   8   6       10.53       16.61      5.37 o 
  -4   8   6      425.76      417.52     15.60 o 
  -3   8   6      138.48      131.87     13.98 o 
  -2   8   6      223.66      218.98     17.83 o 
  -1   8   6        0.01        0.64      3.00 o 
   0   8   6       13.68       17.78      5.23 o 
   1   8   6        4.61        1.32      1.68 o 
   2   8   6       55.10       58.79      8.38 o 
   3   8   6       69.11       64.42      7.73 o 
   4   8   6       34.66       31.23      3.99 o 
   5   8   6       27.11       19.16      5.18 o 
   6   8   6       10.17        5.59      7.89 o 
   7   8   6       36.17       30.68      5.85 o 
  -7   9   6       33.64       32.41      8.92 o 
  -6   9   6        8.43        9.28      4.61 o 
  -5   9   6       39.43       36.60      8.14 o 
  -4   9   6        3.07       -0.63      2.91 o 
  -3   9   6        0.22        4.39      3.90 o 
  -2   9   6       58.50       65.67      9.99 o 
  -1   9   6      226.99      236.79     18.98 o 
   0   9   6       46.26       44.30      8.25 o 
   1   9   6       51.39       52.90      8.68 o 
   2   9   6       24.30       32.57      6.77 o 
   3   9   6       42.97       49.33      4.98 o 
   4   9   6       16.10       14.03      3.24 o 
   5   9   6        0.22        2.25      4.38 o 
   6   9   6       40.92       46.49      7.91 o 
  -7  10   6       14.92       11.74      5.75 o 
  -6  10   6       42.07       43.31      9.73 o 
  -5  10   6        6.80       15.84      6.32 o 
  -4  10   6       29.68       27.60      7.77 o 
  -3  10   6        0.03        0.01      2.40 o 
  -2  10   6      111.85      109.02     13.75 o 
  -1  10   6       63.50       80.11     12.01 o 
   0  10   6        0.52        1.13      3.20 o 
   1  10   6        4.37        4.68      3.09 o 
   2  10   6        0.02       -1.55      2.07 o 
   3  10   6       15.49       21.47      3.53 o 
   4  10   6      251.40      220.71     15.03 o 
   5  10   6        7.88       16.40      8.11 o 
   6  10   6        8.03       12.01      3.93 o 
  -6  11   6        5.91        5.26      5.87 o 
  -5  11   6        1.18        2.48      3.47 o 
  -4  11   6        4.98       10.44      6.17 o 
  -3  11   6       37.46       32.08      7.51 o 
  -2  11   6       94.08       92.86     13.46 o 
  -1  11   6       28.57       29.85      7.87 o 
   0  11   6        5.12       10.35      4.71 o 
   1  11   6       25.52       18.28      5.31 o 
   2  11   6       37.19       32.39      8.16 o 
   3  11   6       27.44       26.58      5.38 o 
   4  11   6       40.00       45.80      9.78 o 
   5  11   6      118.72       84.23     13.32 o 
  -4  12   6       18.49       28.12      8.33 o 
  -3  12   6       54.49       55.06     11.29 o 
  -2  12   6        0.69       -0.25      3.54 o 
  -1  12   6       28.06       36.60      9.21 o 
   0  12   6        0.01        1.61      2.40 o 
   1  12   6       50.80       58.37     10.76 o 
   2  12   6       13.34       18.93      6.72 o 
   3  12   6        0.32        0.15      1.74 o 
  -2  13   6        6.57       11.02      5.06 o 
  -1  13   6        1.35        5.80      5.47 o 
   0  13   6        1.98       -2.95      3.84 o 
   1  13   6        3.10        5.62      5.64 o 
 -10   1   7       16.19       19.88      5.26 o 
  -9   1   7        7.27        7.68      2.56 o 
  -8   1   7       26.27       34.79      4.25 o 
  -7   1   7      519.43      504.86     13.66 o 
  -6   1   7       90.32       89.19      5.28 o 
  -5   1   7       22.26       24.85      3.83 o 
  -4   1   7      425.85      419.89     11.84 o 
  -3   1   7      529.95      613.05     13.65 o 
  -2   1   7      910.22      910.88     13.14 o 
  -1   1   7       45.84       50.06      2.47 o 
   0   1   7     2484.73     2519.46     27.83 o 
   1   1   7      403.48      451.36      7.62 o 
   2   1   7       40.93       30.62      1.47 o 
   3   1   7      560.01      588.43      8.37 o 
   4   1   7      282.15      294.20      7.50 o 
   5   1   7      166.47      173.46      7.13 o 
   6   1   7     1394.16     1404.62     34.10 o 
   7   1   7        7.90        6.61      3.40 o 
   8   1   7       25.87       24.04      5.30 o 
   9   1   7        0.35       -3.04      3.04 o 
 -10   2   7        0.82        0.17      3.42 o 
  -9   2   7        8.09        6.34      2.01 o 
  -8   2   7       73.52       74.56      5.29 o 
  -7   2   7     1353.58     1364.65     45.43 o 
  -6   2   7       39.90       46.32      4.97 o 
  -5   2   7      198.61      196.90      8.60 o 
  -4   2   7       80.20       87.76     11.11 o 
  -3   2   7     2233.19     2434.17     41.55 o 
  -2   2   7     2081.74     2045.53    161.72 o 
  -1   2   7      470.90      511.67     10.22 o 
   0   2   7     1107.17     1101.80     19.82 o 
   1   2   7     2916.95     3066.96     40.53 o 
   2   2   7      173.37      167.49      4.20 o 
   3   2   7     2024.53     1978.85     25.05 o 
   4   2   7       10.95       11.20      1.50 o 
   5   2   7       48.98       50.04      3.86 o 
   6   2   7       67.68       64.88      4.87 o 
   7   2   7      101.10      114.07      9.53 o 
   8   2   7       63.27       70.80      7.99 o 
   9   2   7        8.80       14.06      7.55 o 
 -10   3   7        6.93       12.07      5.83 o 
  -9   3   7       59.97       65.34      5.98 o 
  -8   3   7       57.29       50.82      6.55 o 
  -7   3   7       23.99       17.53      4.10 o 
  -6   3   7      224.20      249.77     17.88 o 
  -5   3   7      213.87      203.64     15.22 o 
  -4   3   7     1755.63     1797.40     53.68 o 
  -3   3   7        0.08        4.69      2.29 o 
  -2   3   7      416.86      437.22     10.57 o 
  -1   3   7       29.49       30.40      2.76 o 
   0   3   7        2.89        6.43      2.45 o 
   1   3   7     2033.25     1942.93     28.99 o 
   2   3   7      108.98      100.07      4.31 o 
   3   3   7      743.76      809.80     18.12 o 
   4   3   7      479.28      426.32     23.64 o 
   5   3   7      320.67      338.08     15.72 o 
   6   3   7      857.77      830.67     21.46 o 
   7   3   7       13.83       14.29      2.98 o 
   8   3   7        5.98        9.28      3.17 o 
   9   3   7        9.91        8.31      6.02 o 
 -10   4   7       28.82       38.56     10.09 o 
  -9   4   7       49.14       52.02     12.17 o 
  -8   4   7      130.38      165.20     12.04 o 
  -7   4   7       12.08        9.93      3.24 o 
  -6   4   7       39.53       39.39      7.12 o 
  -5   4   7      498.82      454.58     24.53 o 
  -4   4   7        2.80        7.05      3.28 o 
  -3   4   7     1476.01     1458.78     46.34 o 
  -2   4   7     1022.52     1106.71     22.00 o 
  -1   4   7      997.58      984.04     21.37 o 
   0   4   7        5.31        4.39      1.14 o 
   1   4   7        0.30        0.76      0.52 o 
   2   4   7     1915.49     1819.33     35.67 o 
   3   4   7        7.23        3.04      0.83 o 
   4   4   7       19.60       18.56      1.90 o 
   5   4   7       73.10       73.78     10.29 o 
   6   4   7      118.45       81.76      8.21 o 
   7   4   7       81.98       91.16      7.29 o 
   8   4   7       47.14       47.45      6.66 o 
   9   4   7        0.12        0.83      2.80 o 
  -9   5   7       77.55      115.03     10.92 o 
  -8   5   7       74.49       89.96     12.25 o 
  -7   5   7       11.57       11.74      4.99 o 
  -6   5   7      273.53      286.01     13.06 o 
  -5   5   7      109.62      107.18     15.20 o 
  -4   5   7      114.78      123.13      6.87 o 
  -3   5   7        2.28        3.71      1.26 o 
  -2   5   7      101.32       74.55     15.02 o 
  -1   5   7       24.11       29.82      5.01 o 
   0   5   7      284.61      327.43      9.73 o 
   1   5   7      648.01      596.60     15.20 o 
   2   5   7      106.91      121.13      7.37 o 
   3   5   7      823.62      820.01     21.32 o 
   4   5   7      703.68      675.11     18.44 o 
   5   5   7        6.40        3.50      2.71 o 
   6   5   7        2.46        7.26      5.65 o 
   7   5   7        0.04        3.69      1.97 o 
   8   5   7       62.62       62.71      6.65 o 
  -9   6   7       85.88       85.65     11.93 o 
  -8   6   7       22.51       21.15      6.66 o 
  -7   6   7      124.73      133.65     13.17 o 
  -6   6   7      232.86      226.59     11.82 o 
  -5   6   7        5.47        8.73      3.61 o 
  -4   6   7     1174.89     1074.54     94.87 o 
  -3   6   7      201.43      112.93     71.64 o 
  -2   6   7      146.96      132.96     12.54 o 
  -1   6   7      346.40      328.06     19.25 o 
   0   6   7       14.05       15.00      2.04 o 
   1   6   7       45.81       53.60      6.71 o 
   2   6   7       16.96       11.27      2.63 o 
   3   6   7       73.00       80.37      6.25 o 
   4   6   7      136.00      139.60      8.13 o 
   5   6   7       12.65       15.34      5.12 o 
   6   6   7        0.25        7.02      3.98 o 
   7   6   7       78.07       65.75     10.23 o 
   8   6   7       22.86       23.67      4.15 o 
  -9   7   7       21.44       28.78      7.66 o 
  -8   7   7        0.09       10.10      4.79 o 
  -7   7   7        6.19       12.41      5.27 o 
  -6   7   7       50.50       58.04      9.83 o 
  -5   7   7      578.66      579.97     18.85 o 
  -4   7   7      116.18      108.30     13.89 o 
  -3   7   7      372.18      310.15     25.97 o 
  -2   7   7      425.59      413.05     23.83 o 
  -1   7   7      276.21      265.95     18.41 o 
   0   7   7      401.83      413.95     22.87 o 
   1   7   7       46.45       64.01      8.23 o 
   2   7   7      227.16      232.42     15.66 o 
   3   7   7       31.68       32.97      4.54 o 
   4   7   7       62.16       61.65      9.59 o 
   5   7   7      251.38      310.44     22.92 o 
   6   7   7        3.07        0.27      2.04 o 
   7   7   7        1.90        0.81      2.23 o 
  -8   8   7       11.60       13.82      5.79 o 
  -7   8   7       10.80       13.32      5.37 o 
  -6   8   7       90.74       91.44     12.76 o 
  -5   8   7       19.85       28.67      7.14 o 
  -4   8   7      130.00      138.62     15.00 o 
  -3   8   7        0.24        3.25      3.19 o 
  -2   8   7      427.35      418.96     25.48 o 
  -1   8   7      168.12      168.23     15.42 o 
   0   8   7       94.44       95.96     11.03 o 
   1   8   7      144.49      160.28     14.20 o 
   2   8   7        7.54        6.53      3.24 o 
   3   8   7       79.90       76.09      7.83 o 
   4   8   7       65.17       61.24     10.56 o 
   5   8   7       53.45       48.72      9.41 o 
   6   8   7       78.53       85.97     12.93 o 
   7   8   7       24.06       23.01      5.20 o 
  -7   9   7      129.01      135.69     16.98 o 
  -6   9   7       38.96       46.41      9.46 o 
  -5   9   7      127.02      137.46     15.81 o 
  -4   9   7        9.77       15.47      5.62 o 
  -3   9   7        5.78        3.71      2.71 o 
  -2   9   7      256.78      258.19     20.99 o 
  -1   9   7       28.87       36.39      8.21 o 
   0   9   7       76.22       90.48     11.47 o 
   1   9   7        1.34        4.36      3.41 o 
   2   9   7       25.05       26.21      6.10 o 
   3   9   7        5.50        5.84      2.61 o 
   4   9   7      198.89      204.87     19.60 o 
   5   9   7       30.89       36.67      8.54 o 
   6   9   7       35.86       37.49      8.85 o 
  -7  10   7       10.81       25.25      7.73 o 
  -6  10   7       50.83       41.00      9.49 o 
  -5  10   7        0.05        4.35      3.87 o 
  -4  10   7        0.01        4.50      4.77 o 
  -3  10   7       55.17       40.13      8.57 o 
  -2  10   7       55.65       51.33      9.67 o 
  -1  10   7      100.53       92.64     12.61 o 
   0  10   7       22.52       19.09      5.74 o 
   1  10   7       10.85        9.02      3.59 o 
   2  10   7       38.48       45.84      8.61 o 
   3  10   7       36.65       33.46      5.68 o 
   4  10   7        6.58        7.23      4.52 o 
   5  10   7      134.43      116.59     15.53 o 
  -6  11   7       26.54       31.93      9.34 o 
  -5  11   7       42.88       50.53     10.78 o 
  -4  11   7        7.84       10.36      5.91 o 
  -3  11   7        5.74        2.00      2.25 o 
  -2  11   7        1.14       -1.18      3.63 o 
  -1  11   7        2.69        5.54      4.44 o 
   0  11   7        0.19       -1.86      2.86 o 
   1  11   7       33.57       40.27      8.58 o 
   2  11   7        6.19        7.85      4.72 o 
   3  11   7       38.04       27.42      5.28 o 
   4  11   7       52.33       44.95      9.85 o 
  -4  12   7        1.94        7.40      4.73 o 
  -3  12   7       54.77       54.93     11.38 o 
  -2  12   7       26.24       41.22      9.43 o 
  -1  12   7        3.98        3.06      3.44 o 
   0  12   7       13.62        8.51      4.95 o 
   1  12   7        0.00       -4.54      4.54 o 
   2  12   7       20.86       33.24      8.62 o 
   3  12   7        1.37       -1.58      3.65 o 
  -1  13   7        4.78       11.75      6.15 o 
 -10   0   8       58.15       69.68     12.77 o 
  -9   0   8       12.66       12.69      6.56 o 
  -8   0   8        7.99       12.96      4.03 o 
  -7   0   8      325.46      315.05     15.22 o 
  -6   0   8      793.12      763.88     23.52 o 
  -5   0   8     1834.62     1764.79     54.78 o 
  -4   0   8     1695.96     1554.49     47.11 o 
  -3   0   8     2644.59     2436.21     61.23 o 
  -2   0   8      124.89      122.77      8.21 o 
  -1   0   8     4175.60     4366.16     65.07 o 
   0   0   8       97.98      115.42      8.47 o 
   1   0   8      844.84      832.30     28.99 o 
   2   0   8       57.27       92.72      9.03 o 
   3   0   8        8.26        4.93      0.99 o 
   4   0   8     1370.40     1368.92     45.47 o 
   5   0   8       80.38       80.26     10.27 o 
   6   0   8      348.81      372.84     15.63 o 
   7   0   8       12.85       11.57      5.22 o 
   8   0   8       16.54       24.54      7.49 o 
   9   0   8        0.05        1.22      2.83 o 
 -10   1   8        0.62        0.03      2.75 o 
  -9   1   8      105.55      108.71      6.98 o 
  -8   1   8      118.99      115.13      6.72 o 
  -7   1   8      775.67      773.00     30.51 o 
  -6   1   8      124.64      132.64      5.35 o 
  -5   1   8        2.07        3.46      1.43 o 
  -4   1   8      156.79      126.56      6.36 o 
  -3   1   8      318.36      310.25      6.96 o 
  -2   1   8     4890.18     5000.28     60.79 o 
  -1   1   8      453.54      517.35      8.90 o 
   0   1   8      121.14      122.94      3.90 o 
   1   1   8     1507.19     1490.04     23.83 o 
   2   1   8      197.62      172.67      3.63 o 
   3   1   8     1358.90     1441.48     27.69 o 
   4   1   8      344.07      335.90      7.14 o 
   5   1   8      155.90      152.48      8.03 o 
   6   1   8       51.07       58.93      5.32 o 
   7   1   8      358.81      366.07     14.23 o 
   8   1   8      295.51      246.27     17.67 o 
   9   1   8        0.99        5.69      4.71 o 
 -10   2   8        4.05        9.92      6.05 o 
  -9   2   8       36.94       37.41      4.90 o 
  -8   2   8        8.95        8.18      4.15 o 
  -7   2   8      135.43      133.87      8.25 o 
  -6   2   8      777.11      766.63     19.90 o 
  -5   2   8       34.79       38.11      3.86 o 
  -4   2   8       30.82       35.40      4.27 o 
  -3   2   8     1336.85     1282.01     76.55 o 
  -2   2   8      194.99      192.54      6.17 o 
  -1   2   8        1.13        7.98      1.04 o 
   0   2   8     1448.27     1454.50     24.57 o 
   1   2   8      318.04      315.43      8.33 o 
   2   2   8       99.06       92.14      3.48 o 
   3   2   8      819.04      815.55     11.50 o 
   4   2   8        0.63        0.45      0.87 o 
   5   2   8      378.06      380.55     11.10 o 
   6   2   8        0.19        3.10      1.58 o 
   7   2   8       49.13       57.74      6.68 o 
   8   2   8       37.76       20.39     16.43 o 
   9   2   8        3.36        9.05      5.54 o 
 -10   3   8       32.12       34.91      6.16 o 
  -9   3   8        1.83        0.12      1.64 o 
  -8   3   8      125.46      123.23     11.68 o 
  -7   3   8      224.34      200.26     12.54 o 
  -6   3   8       57.12       75.10     10.22 o 
  -5   3   8       19.67       18.86      4.87 o 
  -4   3   8      883.49      880.19     34.52 o 
  -3   3   8        4.70        8.67      3.71 o 
  -2   3   8      148.28      153.96      5.95 o 
  -1   3   8       11.85        7.78      2.05 o 
   0   3   8      123.56      120.73      9.30 o 
   1   3   8      884.09      832.59     20.57 o 
   2   3   8       11.97       16.79      1.93 o 
   3   3   8      366.04      390.76      9.96 o 
   4   3   8        3.03        2.48      3.51 o 
   5   3   8       23.97       18.07      2.60 o 
   6   3   8       10.90       12.14      2.71 o 
   7   3   8       74.43       74.15      6.46 o 
   8   3   8        0.69        8.10      5.07 o 
 -10   4   8        1.47        3.50      2.77 o 
  -9   4   8        1.82        3.46      1.88 o 
  -8   4   8       50.03       39.82      6.44 o 
  -7   4   8        0.65       10.61      4.50 o 
  -6   4   8        2.93        3.61      2.77 o 
  -5   4   8     1225.64      972.29     38.89 o 
  -4   4   8     1247.52     1144.07     41.48 o 
  -3   4   8      197.18      203.42     14.85 o 
  -2   4   8     1021.19     1036.63     21.45 o 
  -1   4   8     2118.10     2204.83     39.77 o 
   0   4   8      260.57      216.35     13.53 o 
   1   4   8     1875.19     1849.13     62.65 o 
   2   4   8       20.32       23.52      3.11 o 
   3   4   8       37.00       34.14      2.69 o 
   4   4   8      247.84      238.08      8.66 o 
   5   4   8     1206.64     1088.89     45.06 o 
   6   4   8       12.00       10.63      2.66 o 
   7   4   8        1.46        1.97      2.54 o 
   8   4   8       36.03       41.81      9.92 o 
  -9   5   8       89.17       88.10      9.66 o 
  -8   5   8      158.50      172.05     17.23 o 
  -7   5   8       66.93       39.65      8.64 o 
  -6   5   8      240.51      216.46     17.86 o 
  -5   5   8      110.25      106.17     11.93 o 
  -4   5   8      256.74      244.44     17.80 o 
  -3   5   8      877.39      843.76     67.04 o 
  -2   5   8        0.43        0.44      0.76 o 
  -1   5   8      231.98      216.77     14.84 o 
   0   5   8      589.29      604.81     57.87 o 
   1   5   8      531.78      519.71     22.51 o 
   2   5   8       96.18      101.76      7.01 o 
   3   5   8      216.54      201.41      9.55 o 
   4   5   8       63.25       60.31      4.79 o 
   5   5   8        0.49        5.58      3.60 o 
   6   5   8       27.07       30.13      5.19 o 
   7   5   8       30.87       26.64      3.94 o 
   8   5   8       50.75       59.94      8.25 o 
  -9   6   8       29.12       37.36     10.01 o 
  -8   6   8       91.61       79.29     12.12 o 
  -7   6   8        2.40        8.12      4.89 o 
  -6   6   8        2.67        8.47      5.04 o 
  -5   6   8       18.62       12.54      3.93 o 
  -4   6   8     1004.13      953.46     22.43 o 
  -3   6   8      719.28      562.24     84.51 o 
  -2   6   8       80.17       92.32     10.52 o 
  -1   6   8        6.49        5.38      2.28 o 
   0   6   8      435.22      419.37     11.45 o 
   1   6   8      418.63      409.64     41.57 o 
   2   6   8       26.82       30.64      4.19 o 
   3   6   8       31.36       30.15      4.39 o 
   4   6   8       27.64       27.17      6.43 o 
   5   6   8       79.03       83.69     11.72 o 
   6   6   8        8.07        4.01      3.71 o 
   7   6   8       24.80       23.04      5.46 o 
   8   6   8       19.24       35.97      6.65 o 
  -9   7   8        5.67       19.77      6.89 o 
  -8   7   8      175.37      216.20     20.34 o 
  -7   7   8       41.12       42.17      8.91 o 
  -6   7   8       34.53       54.75      9.83 o 
  -5   7   8       89.92      107.93     13.10 o 
  -4   7   8        7.46        2.86      3.46 o 
  -3   7   8      283.62      260.23     19.41 o 
  -2   7   8        6.47       13.50      4.56 o 
  -1   7   8      163.97      180.61     14.97 o 
   0   7   8       26.14       27.38      5.73 o 
   1   7   8        0.19        1.70      2.24 o 
   2   7   8      633.79      673.38     21.82 o 
   3   7   8       99.67       88.34      8.15 o 
   4   7   8      119.95      131.37     14.86 o 
   5   7   8       40.14       37.64      8.44 o 
   6   7   8        2.99        2.79      3.00 o 
   7   7   8        4.01        6.58      3.48 o 
  -8   8   8       13.55        5.75      4.47 o 
  -7   8   8        7.50       17.85      6.14 o 
  -6   8   8       17.79       22.87      6.99 o 
  -5   8   8        4.46        9.12      4.67 o 
  -4   8   8       41.29       39.24      8.25 o 
  -3   8   8       60.87       61.75      9.87 o 
  -2   8   8       97.12      118.56     13.31 o 
  -1   8   8       56.62       57.90      9.32 o 
   0   8   8        0.75       -0.90      1.83 o 
   1   8   8        4.14       11.66      4.21 o 
   2   8   8       42.71       40.72      7.32 o 
   3   8   8      154.53      145.95     10.13 o 
   4   8   8        3.56       10.51      5.85 o 
   5   8   8        2.16        2.91      2.25 o 
   6   8   8       34.49       51.84     10.50 o 
   7   8   8        0.64        8.26      3.76 o 
  -7   9   8        0.02        9.47      5.87 o 
  -6   9   8       78.74       71.03     11.94 o 
  -5   9   8        0.19       -1.03      2.53 o 
  -4   9   8        6.43       11.12      5.21 o 
  -3   9   8       36.57       38.44      8.45 o 
  -2   9   8       14.34       14.92      5.82 o 
  -1   9   8       57.40       64.78     10.52 o 
   0   9   8       15.18       25.35      6.32 o 
   1   9   8       81.65       90.07     11.17 o 
   2   9   8       33.59       39.56      7.33 o 
   3   9   8       36.51       29.55      4.94 o 
   4   9   8      121.46      139.28     16.56 o 
   5   9   8      155.04      159.75     17.94 o 
   6   9   8       60.28       70.53     12.63 o 
  -6  10   8       38.76       37.57      9.39 o 
  -5  10   8        6.37       10.15      4.50 o 
  -4  10   8       23.83       34.28      8.75 o 
  -3  10   8       12.14        5.49      4.17 o 
  -2  10   8        0.60       -0.82      3.79 o 
  -1  10   8       37.80       46.25      9.27 o 
   0  10   8       81.48      109.58     13.95 o 
   1  10   8       63.35       70.28     10.66 o 
   2  10   8        0.31        1.43      2.55 o 
   3  10   8        0.50       -0.17      2.50 o 
   4  10   8        4.00        4.31      3.19 o 
   5  10   8        1.38       -0.63      3.16 o 
  -5  11   8       37.47       54.74     11.26 o 
  -4  11   8       79.00       76.57     12.77 o 
  -3  11   8       39.83       48.91      9.89 o 
  -2  11   8       18.52        7.49      3.96 o 
  -1  11   8      207.27      163.04     17.77 o 
   0  11   8       36.26       41.87      8.41 o 
   1  11   8        2.90       -0.26      2.76 o 
   2  11   8       38.24       42.31      9.26 o 
   3  11   8       31.76       48.63     10.82 o 
   4  11   8        1.78       13.70      6.38 o 
  -4  12   8        3.09        2.66      2.32 o 
  -3  12   8       21.09       24.13      7.53 o 
  -2  12   8        2.14       -3.17      3.78 o 
  -1  12   8        0.05        3.45      3.64 o 
   0  12   8       42.38       50.65     10.06 o 
   1  12   8        0.45        0.53      1.99 o 
   2  12   8        5.33       -2.97      2.97 o 
 -10   1   9       15.12       19.29      3.83 o 
  -9   1   9        4.45        7.51      1.97 o 
  -8   1   9        1.39        2.82      1.46 o 
  -7   1   9       47.21       51.00      5.15 o 
  -6   1   9      164.70      165.53      8.62 o 
  -5   1   9       39.08       38.64      3.84 o 
  -4   1   9      306.00      336.51     10.82 o 
  -3   1   9        6.57        6.69      1.18 o 
  -2   1   9      195.27      244.51      6.70 o 
  -1   1   9      751.52      828.89     22.06 o 
   0   1   9       89.91      108.23      6.29 o 
   1   1   9       87.07       78.51      5.95 o 
   2   1   9      451.35      439.67      9.19 o 
   3   1   9       58.37       54.52      2.30 o 
   4   1   9      321.65      326.31      9.21 o 
   5   1   9        9.43        7.22      1.65 o 
   6   1   9       46.17       49.74      4.85 o 
   7   1   9       63.94       70.00      6.12 o 
   8   1   9       16.16       14.17      4.38 o 
 -10   2   9        4.47        3.73      4.24 o 
  -9   2   9        0.68        2.13      1.41 o 
  -8   2   9       10.33       13.34      3.03 o 
  -7   2   9       13.90       16.81      3.20 o 
  -6   2   9      146.18      143.07      8.18 o 
  -5   2   9       18.77       16.60      2.73 o 
  -4   2   9      532.05      535.51     19.64 o 
  -3   2   9      536.99      522.29     23.54 o 
  -2   2   9     1278.17     1239.27     33.00 o 
  -1   2   9     4399.49     4591.15     70.57 o 
   0   2   9     2372.79     2382.87     30.56 o 
   1   2   9       37.47       43.62      3.01 o 
   2   2   9      219.05      228.05      5.85 o 
   3   2   9      377.72      352.90      6.79 o 
   4   2   9       23.56       20.82      2.53 o 
   5   2   9      206.21      199.22      9.87 o 
   6   2   9      446.70      430.68     13.00 o 
   7   2   9      291.46      218.40     65.46 o 
   8   2   9       15.34       24.88      7.90 o 
 -10   3   9        3.41        4.92      2.93 o 
  -9   3   9        8.09       12.39      3.98 o 
  -8   3   9       44.43       43.64      7.70 o 
  -7   3   9       11.29       15.36      3.87 o 
  -6   3   9      963.37      922.33     31.14 o 
  -5   3   9      422.71      416.72     23.82 o 
  -4   3   9       64.50       60.45      8.28 o 
  -3   3   9        1.09        5.94      3.13 o 
  -2   3   9      102.11      126.34      9.82 o 
  -1   3   9      107.37      107.59      4.74 o 
   0   3   9     2066.69     1931.77     38.00 o 
   1   3   9       91.43       88.33      7.26 o 
   2   3   9       73.79       64.31      3.93 o 
   3   3   9        1.01       -0.07      0.64 o 
   4   3   9      154.96      152.00      9.78 o 
   5   3   9       34.87       38.83      4.12 o 
   6   3   9       13.71       14.02      3.10 o 
   7   3   9       88.41       93.13      9.76 o 
   8   3   9        5.16        5.84      5.75 o 
 -10   4   9        1.31        7.29      3.58 o 
  -9   4   9       38.75       36.86      6.18 o 
  -8   4   9        2.18        3.28      5.16 o 
  -7   4   9      225.83      242.38     19.49 o 
  -6   4   9      255.55      244.74     18.75 o 
  -5   4   9       79.07       71.27     10.09 o 
  -4   4   9        0.01        0.89      2.68 o 
  -3   4   9       14.74       13.34      3.99 o 
  -2   4   9     2786.06     2822.02     47.70 o 
  -1   4   9      731.56      764.97     29.99 o 
   0   4   9        0.22        1.84      1.87 o 
   1   4   9       19.47       15.67      4.04 o 
   2   4   9       62.04       77.51      5.78 o 
   3   4   9      726.88      675.32     18.21 o 
   4   4   9      252.53      240.43     18.96 o 
   5   4   9      312.96      307.91     22.69 o 
   6   4   9        6.50        5.73      1.83 o 
   7   4   9        6.14        7.84      3.46 o 
   8   4   9       54.02       71.27     13.35 o 
  -9   5   9       33.48       37.14      7.96 o 
  -8   5   9       12.77       18.32      4.75 o 
  -7   5   9        7.98       10.28      4.43 o 
  -6   5   9       50.56       50.05      8.91 o 
  -5   5   9      271.80      289.34     20.47 o 
  -4   5   9       56.83       55.20      8.82 o 
  -3   5   9      254.14      236.71     22.27 o 
  -2   5   9        0.03        2.34      1.21 o 
  -1   5   9      399.72      404.94     21.55 o 
   0   5   9       24.61       21.50      4.58 o 
   1   5   9       19.43       18.06      3.33 o 
   2   5   9      207.46      194.45     13.70 o 
   3   5   9      232.56      228.94     10.52 o 
   4   5   9       11.88        8.30      3.85 o 
   5   5   9      208.95      218.05     19.22 o 
   6   5   9       13.93       11.98      3.31 o 
   7   5   9       16.35       22.71      5.31 o 
   8   5   9        7.60        5.54      2.78 o 
  -9   6   9        7.16        3.76      2.79 o 
  -8   6   9       31.85       30.40      8.24 o 
  -7   6   9        0.04        0.26      2.23 o 
  -6   6   9       55.75       65.94     10.62 o 
  -5   6   9       93.89       77.28     10.76 o 
  -4   6   9      130.01      109.45     12.74 o 
  -3   6   9      272.04      275.93     19.65 o 
  -2   6   9      183.05      180.91     15.32 o 
  -1   6   9       63.11       57.76      8.47 o 
   0   6   9      127.48      126.98     11.72 o 
   1   6   9       74.67       87.96      9.29 o 
   2   6   9      727.08      756.74     31.23 o 
   3   6   9      529.85      487.06     18.38 o 
   4   6   9        0.00        2.64      2.61 o 
   5   6   9       15.61       23.52      6.77 o 
   6   6   9        5.48        1.56      2.63 o 
   7   6   9      119.46      104.21     10.85 o 
  -8   7   9       20.59       16.89      6.56 o 
  -7   7   9       18.45       25.17      7.65 o 
  -6   7   9       31.99       31.65      7.70 o 
  -5   7   9       70.28       81.57     11.80 o 
  -4   7   9      236.84      241.81     19.83 o 
  -3   7   9      157.50      193.92     16.95 o 
  -2   7   9      241.68      265.18     19.41 o 
  -1   7   9        0.85        3.59      2.92 o 
   0   7   9       10.60       11.65      3.47 o 
   1   7   9      509.65      583.56     27.70 o 
   2   7   9      162.15      158.50     10.20 o 
   3   7   9       95.30       90.57      7.44 o 
   4   7   9       25.54       14.07      6.35 o 
   5   7   9       61.99       89.28     12.99 o 
   6   7   9      120.63      119.66     15.57 o 
   7   7   9       10.74       10.96      3.70 o 
  -8   8   9       75.37       69.19     12.03 o 
  -7   8   9       61.98       63.90     11.55 o 
  -6   8   9       74.64       85.14     12.47 o 
  -5   8   9      330.26      359.67     26.03 o 
  -4   8   9       20.86       17.95      5.36 o 
  -3   8   9      470.12      476.71     28.31 o 
  -2   8   9      203.73      174.36     16.56 o 
  -1   8   9       25.51       22.81      6.04 o 
   0   8   9      270.12      299.56     20.93 o 
   1   8   9       35.29       38.40      7.03 o 
   2   8   9      463.65      491.21     33.59 o 
   3   8   9       30.49       36.72      5.08 o 
   4   8   9       22.57       20.16      6.45 o 
   5   8   9        9.94        8.09      3.89 o 
   6   8   9       19.10       38.05      8.78 o 
  -7   9   9       62.31       57.64     11.48 o 
  -6   9   9        5.69        9.41      5.17 o 
  -5   9   9       64.36       73.36     12.25 o 
  -4   9   9      214.28      221.48     20.57 o 
  -3   9   9      134.68      174.10     17.58 o 
  -2   9   9       35.87       29.44      7.16 o 
  -1   9   9       38.65       29.60      7.56 o 
   0   9   9      238.19      247.63     19.67 o 
   1   9   9       63.39       71.34     10.20 o 
   2   9   9        2.94        2.10      3.54 o 
   3   9   9        6.03        5.37      2.81 o 
   4   9   9       10.57       17.02      6.64 o 
   5   9   9       83.87       96.37     14.53 o 
   6   9   9       43.00       46.30     10.86 o 
  -6  10   9        0.00        6.53      5.52 o 
  -5  10   9        6.13       11.40      7.32 o 
  -4  10   9       60.76       76.97     12.70 o 
  -3  10   9        3.33        7.70      5.21 o 
  -2  10   9        3.91       -1.91      2.77 o 
  -1  10   9       79.94       77.00     11.62 o 
   0  10   9       10.54       27.69      7.16 o 
   1  10   9       20.46       27.46      7.01 o 
   2  10   9       14.21       17.35      5.70 o 
   3  10   9        3.00        6.23      4.36 o 
   4  10   9       62.29       48.98     11.06 o 
   5  10   9       22.44       14.67      5.92 o 
  -5  11   9       28.94       32.46      9.29 o 
  -4  11   9        6.61        8.19      6.16 o 
  -3  11   9        0.01        5.82      4.56 o 
  -2  11   9       15.21       14.49      5.22 o 
  -1  11   9        9.22        8.47      3.74 o 
   0  11   9       13.96       13.00      4.55 o 
   1  11   9       39.55       44.72      9.41 o 
   2  11   9        2.80        5.08      3.76 o 
   3  11   9       18.76       30.10      9.19 o 
  -3  12   9        1.26        9.41      5.92 o 
  -2  12   9       16.48       32.96      9.29 o 
  -1  12   9       34.86       47.55     10.86 o 
   0  12   9       26.65       32.56      8.56 o 
   1  12   9        4.47       10.23      5.14 o 
   2  12   9       68.26       85.35     12.58 o 
 -10   0  10       39.11       41.41      6.67 o 
  -9   0  10      208.73      221.28     14.75 o 
  -8   0  10        4.09        2.76      1.77 o 
  -7   0  10      522.07      485.53     22.71 o 
  -6   0  10      104.23      100.76      8.21 o 
  -5   0  10     1388.33     1327.02     45.93 o 
  -4   0  10      183.24      171.52     12.89 o 
  -3   0  10     1150.02     1235.45     45.72 o 
  -2   0  10      719.71      640.43     24.48 o 
  -1   0  10       69.19       75.30      4.02 o 
   0   0  10     1164.11     1097.98     35.50 o 
   1   0  10      779.62      811.94     30.98 o 
   2   0  10      333.59      339.59     19.85 o 
   3   0  10        4.00        6.73      2.15 o 
   4   0  10       74.92       73.96      7.03 o 
   5   0  10      104.24      102.90     12.16 o 
   6   0  10      209.73      181.31     17.95 o 
   7   0  10       85.46       91.00     13.56 o 
   8   0  10       88.36       84.53     14.08 o 
 -10   1  10        5.87        7.24      2.29 o 
  -9   1  10       10.50       17.30      3.10 o 
  -8   1  10       33.27       31.14      3.75 o 
  -7   1  10        3.05        1.97      1.71 o 
  -6   1  10      859.65      834.05     25.86 o 
  -5   1  10       15.47       22.27      3.08 o 
  -4   1  10      235.50      209.09      9.05 o 
  -3   1  10        0.29        0.08      0.61 o 
  -2   1  10     1663.26     1698.30     30.71 o 
  -1   1  10     1382.64     1352.90     21.43 o 
   0   1  10      217.27      219.97      9.63 o 
   1   1  10        2.13       12.12      2.16 o 
   2   1  10       20.79       34.54      2.66 o 
   3   1  10       26.18       20.79      1.39 o 
   4   1  10      574.77      534.28     12.18 o 
   5   1  10       88.35       85.54      4.97 o 
   6   1  10      302.85      299.80     16.04 o 
   7   1  10        2.04        2.57      1.91 o 
   8   1  10       33.61       35.26      6.43 o 
 -10   2  10       97.50       91.41      7.76 o 
  -9   2  10       14.76       18.42      3.50 o 
  -8   2  10        2.85        2.16      1.73 o 
  -7   2  10        2.72        4.58      1.80 o 
  -6   2  10       52.11       46.09      4.64 o 
  -5   2  10      708.55      702.44     29.80 o 
  -4   2  10       46.50       47.99      4.15 o 
  -3   2  10       59.77       59.09      4.53 o 
  -2   2  10        4.68        3.28      1.22 o 
  -1   2  10      199.56      197.81      5.83 o 
   0   2  10     2814.94     2788.98     29.29 o 
   1   2  10      179.67      161.94      6.33 o 
   2   2  10      355.37      373.13      7.95 o 
   3   2  10      165.46      154.62      4.24 o 
   4   2  10       41.28       40.18      3.46 o 
   5   2  10       65.48       73.21      4.77 o 
   6   2  10        2.74       12.55      3.06 o 
   7   2  10        2.56        5.23      2.66 o 
   8   2  10        8.78        7.75      4.60 o 
 -10   3  10        5.93        3.95      5.27 o 
  -9   3  10        4.44        5.44      2.53 o 
  -8   3  10      176.73      187.35     13.18 o 
  -7   3  10       21.48       19.52      4.13 o 
  -6   3  10       93.88       88.06      8.16 o 
  -5   3  10      183.09      212.15     16.99 o 
  -4   3  10       46.41       49.51      4.17 o 
  -3   3  10      484.85      467.20     24.15 o 
  -2   3  10      928.05      849.60     19.69 o 
  -1   3  10     1686.22     1879.21     41.05 o 
   0   3  10        4.07        2.63      0.94 o 
   1   3  10       80.78       87.54      4.54 o 
   2   3  10      168.97      156.35      6.51 o 
   3   3  10        2.73        3.17      1.30 o 
   4   3  10        3.02        2.57      1.96 o 
   5   3  10        1.13       -0.49      1.34 o 
   6   3  10       97.14      100.11      9.68 o 
   7   3  10       20.80       28.39      6.52 o 
   8   3  10       24.84       19.97      6.97 o 
  -9   4  10        2.25       11.36      3.85 o 
  -8   4  10      111.17      125.17     10.87 o 
  -7   4  10        0.27        0.45      1.92 o 
  -6   4  10       11.69        9.95      4.16 o 
  -5   4  10      195.68      198.63     16.97 o 
  -4   4  10        1.38        4.88      2.66 o 
  -3   4  10      249.19      248.88     17.46 o 
  -2   4  10        1.41        5.07      3.88 o 
  -1   4  10        0.85        1.91      2.28 o 
   0   4  10      168.38      166.08     12.58 o 
   1   4  10      915.83      923.69     24.15 o 
   2   4  10      195.56      192.51     18.62 o 
   3   4  10      346.29      359.22     12.86 o 
   4   4  10      198.11      188.41     17.64 o 
   5   4  10      177.73      170.48     17.19 o 
   6   4  10        0.16        0.64      2.35 o 
   7   4  10        2.03        6.74      3.39 o 
   8   4  10      149.45      168.08     20.60 o 
  -9   5  10       14.20       18.64      5.17 o 
  -8   5  10      134.37      154.47     12.45 o 
  -7   5  10      198.45      193.36     18.18 o 
  -6   5  10      179.21      130.31     15.11 o 
  -5   5  10      219.63      189.21     17.32 o 
  -4   5  10        4.41       12.27      5.39 o 
  -3   5  10     1212.20     1223.75     45.34 o 
  -2   5  10      744.30      665.51     48.01 o 
  -1   5  10       34.79       37.25      6.52 o 
   0   5  10       16.45        9.95      3.30 o 
   1   5  10      152.89      143.25     13.19 o 
   2   5  10      100.44      102.53      7.30 o 
   3   5  10        4.00        5.61      2.05 o 
   4   5  10       22.84       21.23      6.01 o 
   5   5  10       12.83       16.05      5.45 o 
   6   5  10        3.65        4.19      3.22 o 
   7   5  10      119.51      107.46     10.84 o 
  -9   6  10       55.72       72.97      9.03 o 
  -8   6  10       38.46       49.38     10.15 o 
  -7   6  10       25.34       27.87      7.55 o 
  -6   6  10      216.92      199.81     18.65 o 
  -5   6  10        0.19        4.98      3.63 o 
  -4   6  10     1712.41     1757.98     60.04 o 
  -3   6  10       71.78       83.12     10.74 o 
  -2   6  10      182.63      148.26     14.04 o 
  -1   6  10      155.62      181.47     14.89 o 
   0   6  10      277.74      280.43     18.33 o 
   1   6  10      308.25      320.93     18.71 o 
   2   6  10      595.81      597.03     34.84 o 
   3   6  10        0.04        2.99      1.88 o 
   4   6  10      256.60      254.16     21.37 o 
   5   6  10      157.06      154.61     17.30 o 
   6   6  10      119.91      118.18     15.48 o 
   7   6  10        0.04        3.60      3.46 o 
  -8   7  10        0.28       11.27      5.24 o 
  -7   7  10       96.91       94.19     13.39 o 
  -6   7  10      104.72      112.00     14.28 o 
  -5   7  10        0.15        4.00      3.82 o 
  -4   7  10      259.86      236.54     19.75 o 
  -3   7  10      104.86      120.74     13.54 o 
  -2   7  10      210.79      209.02     17.61 o 
  -1   7  10       19.84       16.55      4.83 o 
   0   7  10       76.55       70.11      9.27 o 
   1   7  10       20.07       23.78      5.41 o 
   2   7  10       13.25       13.43      3.25 o 
   3   7  10        0.01        0.89      1.63 o 
   4   7  10       80.32       94.31     13.18 o 
   5   7  10        0.20        7.89      4.47 o 
   6   7  10       37.76       25.65      7.59 o 
   7   7  10        4.37        8.24      3.40 o 
  -8   8  10        0.63        3.96      4.20 o 
  -7   8  10        0.21        3.00      3.65 o 
  -6   8  10       16.18       20.12      6.46 o 
  -5   8  10       28.73       22.78      6.88 o 
  -4   8  10        1.34        4.03      4.44 o 
  -3   8  10       65.10       61.48     10.35 o 
  -2   8  10       30.13       14.73      4.70 o 
  -1   8  10       65.15       66.82      9.74 o 
   0   8  10        3.80        3.47      3.65 o 
   1   8  10       17.65       11.48      3.97 o 
   2   8  10       11.92       18.79      5.33 o 
   3   8  10        0.27       -0.42      4.12 o 
   4   8  10       17.46       33.04      8.55 o 
   5   8  10        8.75        5.88      4.89 o 
   6   8  10       17.52       10.75      5.76 o 
  -7   9  10        1.73        6.42      5.12 o 
  -6   9  10        1.04        7.04      5.17 o 
  -5   9  10       16.76        9.96      4.96 o 
  -4   9  10       44.82       55.07     10.52 o 
  -3   9  10      235.45      275.77     22.74 o 
  -2   9  10       49.51       50.64      9.53 o 
  -1   9  10       29.52       45.97      8.83 o 
   0   9  10       83.47       75.83     11.19 o 
   1   9  10        0.48        3.41      4.07 o 
   2   9  10       45.66       39.51      7.06 o 
   3   9  10      121.54      107.11     15.77 o 
   4   9  10        4.74       13.83      5.90 o 
   5   9  10        2.13        4.79      5.09 o 
  -6  10  10       72.42       72.63     12.99 o 
  -5  10  10       42.57       40.96      9.98 o 
  -4  10  10      108.80      124.28     16.73 o 
  -3  10  10      182.24      162.24     18.18 o 
  -2  10  10       22.34       39.87      9.09 o 
  -1  10  10      213.74      209.21     19.58 o 
   0  10  10       70.69       86.03     12.22 o 
   1  10  10        8.16        9.12      4.41 o 
   2  10  10      156.44      180.73     12.90 o 
   3  10  10        0.12        5.70      4.55 o 
   4  10  10       80.41       63.85     12.18 o 
  -5  11  10        3.68       13.92      6.80 o 
  -4  11  10       47.75       38.23      9.70 o 
  -3  11  10       39.35       41.38      9.75 o 
  -2  11  10      143.96      139.23     17.10 o 
  -1  11  10       53.74       80.73     12.53 o 
   0  11  10       29.22       28.74      7.59 o 
   1  11  10        0.55        4.50      4.07 o 
   2  11  10       91.77       99.66     10.06 o 
   3  11  10        6.93        9.31      4.91 o 
  -3  12  10        7.67        8.32      5.36 o 
  -2  12  10        3.46       14.15      6.24 o 
  -1  12  10       16.97       17.86      6.58 o 
   0  12  10        6.07        2.41      2.50 o 
   1  12  10       37.72       38.15      8.89 o 
 -10   1  11        0.32        2.55      1.94 o 
  -9   1  11        7.94        5.75      1.91 o 
  -8   1  11       16.75       14.40      2.51 o 
  -7   1  11       19.55       24.74      3.81 o 
  -6   1  11       59.81       65.30      5.57 o 
  -5   1  11      249.10      233.07      6.89 o 
  -4   1  11       11.95        7.90      1.20 o 
  -3   1  11       46.06       42.53      2.72 o 
  -2   1  11       10.89       12.81      1.73 o 
  -1   1  11       77.54       73.90      3.73 o 
   0   1  11      799.43      711.38     14.12 o 
   1   1  11      250.20      263.50      9.07 o 
   2   1  11        2.78        2.46      0.93 o 
   3   1  11      134.27      124.88      5.36 o 
   4   1  11       11.67       15.16      2.98 o 
   5   1  11        3.56        4.91      2.09 o 
   6   1  11       13.48       11.44      3.61 o 
   7   1  11        6.01        5.25      3.78 o 
   8   1  11        0.38        3.13      2.59 o 
 -10   2  11       10.56        4.75      2.43 o 
  -9   2  11       26.74       24.89      3.98 o 
  -8   2  11       24.53       31.48      4.48 o 
  -7   2  11       82.67       78.91      6.64 o 
  -6   2  11      183.39      177.33      9.55 o 
  -5   2  11      288.21      252.93     13.23 o 
  -4   2  11        2.61        2.76      1.23 o 
  -3   2  11      589.89      558.12     20.66 o 
  -2   2  11        1.36       -0.06      1.17 o 
  -1   2  11      348.36      329.83      9.09 o 
   0   2  11      416.38      402.51      7.37 o 
   1   2  11      290.57      288.33      8.99 o 
   2   2  11      661.94      654.64      9.18 o 
   3   2  11       96.77      107.76      4.20 o 
   4   2  11      205.39      221.31      8.28 o 
   5   2  11      183.77      179.05      9.80 o 
   6   2  11      133.14      134.27      9.08 o 
   7   2  11       19.58       15.30      4.59 o 
   8   2  11        0.15       -2.71      3.67 o 
  -9   3  11       69.77       75.85      9.04 o 
  -8   3  11       44.54       32.71      5.88 o 
  -7   3  11      132.36      126.09     11.18 o 
  -6   3  11      144.85      154.54     11.04 o 
  -5   3  11     1176.63     1120.21     44.23 o 
  -4   3  11      374.72      329.23     25.89 o 
  -3   3  11        3.98       15.53      4.89 o 
  -2   3  11      178.02      174.16      7.97 o 
  -1   3  11      478.69      465.78     20.93 o 
   0   3  11     2719.24     2790.60     33.32 o 
   1   3  11      244.76      217.28      7.63 o 
   2   3  11       25.54       28.34      2.31 o 
   3   3  11       22.77       21.02      2.49 o 
   4   3  11       14.93       15.25      2.26 o 
   5   3  11        1.38        4.14      2.02 o 
   6   3  11      124.17      154.21     15.26 o 
   7   3  11       24.50       25.19      6.81 o 
   8   3  11       29.42       37.06      9.87 o 
  -9   4  11        3.15        6.38      4.53 o 
  -8   4  11        8.12        6.10      2.68 o 
  -7   4  11        5.84       -0.79      2.95 o 
  -6   4  11       20.40       20.70      5.96 o 
  -5   4  11      204.42      164.05     15.85 o 
  -4   4  11      158.14      149.62     14.55 o 
  -3   4  11      400.18      389.87     23.15 o 
  -2   4  11      666.45      618.93     16.78 o 
  -1   4  11      518.72      531.33     25.39 o 
   0   4  11      192.47      194.36     10.38 o 
   1   4  11      395.30      394.57     15.01 o 
   2   4  11       39.16       36.86      4.41 o 
   3   4  11       17.72       17.52      2.84 o 
   4   4  11      297.64      254.93     20.96 o 
   5   4  11        0.62       -0.14      2.52 o 
   6   4  11       89.36       80.78      9.10 o 
   7   4  11      114.93       87.80      9.84 o 
  -9   5  11       23.48       29.40      8.91 o 
  -8   5  11       62.40       59.43      8.16 o 
  -7   5  11       26.96       26.87      7.06 o 
  -6   5  11       19.65       18.68      6.08 o 
  -5   5  11      115.37      123.88     13.77 o 
  -4   5  11     1017.88      981.14     41.43 o 
  -3   5  11      643.62      659.89     31.82 o 
  -2   5  11      192.07      189.45     15.88 o 
  -1   5  11      162.32      180.38     14.44 o 
   0   5  11      134.44      112.71     10.89 o 
   1   5  11     1011.18     1017.69     47.46 o 
   2   5  11       29.08       39.55      4.58 o 
   3   5  11        9.63       14.06      2.78 o 
   4   5  11        1.85        5.00      3.47 o 
   5   5  11        0.39        1.92      4.26 o 
   6   5  11       11.89        6.78      3.08 o 
   7   5  11        4.49        3.66      6.81 o 
  -9   6  11        4.43        0.24      1.96 o 
  -8   6  11        9.99       12.46      5.70 o 
  -7   6  11       77.14       71.88     11.75 o 
  -6   6  11       17.85       12.96      5.69 o 
  -5   6  11       48.42       62.10     10.05 o 
  -4   6  11      118.96      135.96     14.63 o 
  -3   6  11        2.27        3.70      3.19 o 
  -2   6  11        0.10       -1.52      2.95 o 
  -1   6  11        6.52        3.49      2.00 o 
   0   6  11      179.97      201.85     15.55 o 
   1   6  11      138.43      115.59      8.71 o 
   2   6  11        0.01        3.93      2.04 o 
   3   6  11      135.06      127.27      8.52 o 
   4   6  11        5.51        9.72      5.51 o 
   5   6  11        4.76        4.56      4.44 o 
   6   6  11        5.02        9.35      4.88 o 
   7   6  11        0.01        2.17      3.12 o 
  -8   7  11       72.57       85.04     13.58 o 
  -7   7  11        2.93        4.03      4.11 o 
  -6   7  11       95.25      124.27     15.50 o 
  -5   7  11       89.18       69.09     11.41 o 
  -4   7  11        8.74       11.32      5.20 o 
  -3   7  11      281.22      296.63     21.94 o 
  -2   7  11       76.72       69.40     10.29 o 
  -1   7  11      126.11      156.95     14.89 o 
   0   7  11      100.69      118.62     12.26 o 
   1   7  11       15.49       11.84      2.99 o 
   2   7  11      122.70      113.27     14.97 o 
   3   7  11        7.98        7.09      4.20 o 
   4   7  11      258.40      233.88     21.61 o 
   5   7  11        3.54        3.92      4.10 o 
   6   7  11        0.03       -1.55      3.03 o 
  -7   8  11      104.92       97.28     14.83 o 
  -6   8  11        0.25        0.48      3.40 o 
  -5   8  11      216.31      216.17     20.90 o 
  -4   8  11      110.81      115.52     14.63 o 
  -3   8  11       74.90       79.14     11.72 o 
  -2   8  11      414.83      454.34     27.84 o 
  -1   8  11      202.61      190.46     17.30 o 
   0   8  11        0.27        5.49      3.64 o 
   1   8  11        0.00       -0.02      2.48 o 
   2   8  11      185.45      190.34     12.09 o 
   3   8  11      140.47      121.69     15.99 o 
   4   8  11        4.24       12.37      5.65 o 
   5   8  11       45.94       50.58     10.94 o 
   6   8  11        0.27        9.49      5.99 o 
  -7   9  11        0.42       -0.13      2.21 o 
  -6   9  11        7.04       12.60      5.49 o 
  -5   9  11       62.93       69.66     11.94 o 
  -4   9  11       26.95       19.53      6.57 o 
  -3   9  11       57.29       59.08     10.46 o 
  -2   9  11       27.14       22.75      6.34 o 
  -1   9  11      324.35      345.95     24.99 o 
   0   9  11       31.46       39.93      8.53 o 
   1   9  11       60.34       55.36      9.13 o 
   2   9  11      110.85      137.23     11.66 o 
   3   9  11        0.55       -1.33      1.98 o 
   4   9  11       92.91       97.81     15.01 o 
   5   9  11        1.21        5.38      4.90 o 
  -6  10  11        4.03       -1.85      3.97 o 
  -5  10  11       22.66       24.87      7.77 o 
  -4  10  11        0.01        1.76      4.04 o 
  -3  10  11       10.52       15.98      6.43 o 
  -2  10  11      224.47      207.37     20.53 o 
  -1  10  11        0.10        9.38      5.92 o 
   0  10  11        0.13        2.31      3.55 o 
   1  10  11        0.27        4.22      3.82 o 
   2  10  11       17.94       17.00      4.10 o 
   3  10  11        0.81       -2.44      4.07 o 
   4  10  11        2.13       -1.07      3.57 o 
  -4  11  11        6.17        2.92      4.64 o 
  -3  11  11        3.90        6.25      4.06 o 
  -2  11  11       50.82       60.41     11.33 o 
  -1  11  11       11.91       22.01      7.51 o 
   0  11  11        0.01       12.32      5.96 o 
   1  11  11        4.41       10.51      5.14 o 
   2  11  11       12.05       15.23      6.81 o 
  -1  12  11       40.15       54.62     11.19 o 
 -10   0  12       11.17       17.14      4.67 o 
  -9   0  12      592.93      598.15     25.61 o 
  -8   0  12       18.04       14.75      3.79 o 
  -7   0  12       31.19       23.54      4.62 o 
  -6   0  12      115.71      112.09     15.95 o 
  -5   0  12      521.50      471.65     24.90 o 
  -4   0  12      756.46      713.59     18.48 o 
  -3   0  12     1798.68     1719.04     46.92 o 
  -2   0  12      997.87     1051.10     22.56 o 
  -1   0  12       21.45       22.22      4.35 o 
   0   0  12      218.70      241.74     15.70 o 
   1   0  12     2168.64     2120.62     62.01 o 
   2   0  12       94.02       90.64     10.83 o 
   3   0  12      552.56      523.29     14.95 o 
   4   0  12      111.99      112.81      9.15 o 
   5   0  12       12.97       12.67      4.94 o 
   6   0  12      253.01      271.66     22.70 o 
   7   0  12       62.46       58.41     11.20 o 
   8   0  12       79.47      103.50     15.86 o 
 -10   1  12       16.51       21.85      3.50 o 
  -9   1  12       38.43       37.55      4.55 o 
  -8   1  12        8.00       14.07      2.79 o 
  -7   1  12      235.65      241.30     11.73 o 
  -6   1  12        3.04        3.49      1.76 o 
  -5   1  12      163.90      164.78      5.82 o 
  -4   1  12      123.97      124.05      5.34 o 
  -3   1  12      302.95      283.37     10.67 o 
  -2   1  12      201.22      183.64      6.68 o 
  -1   1  12       21.96       18.80      1.91 o 
   0   1  12      919.53      932.35     19.53 o 
   1   1  12      143.84      144.56      6.92 o 
   2   1  12      235.01      219.50      7.43 o 
   3   1  12       84.99       72.47      4.13 o 
   4   1  12       19.34       17.60      3.07 o 
   5   1  12        7.26       10.96      2.56 o 
   6   1  12       16.23       15.65      3.88 o 
   7   1  12        0.99        1.52      2.59 o 
   8   1  12        7.79        6.57      6.69 o 
  -9   2  12       64.04       65.40      6.58 o 
  -8   2  12       64.33       62.31      7.86 o 
  -7   2  12        3.01        2.91      1.72 o 
  -6   2  12      127.59      159.25     12.32 o 
  -5   2  12        0.01       -1.70      2.03 o 
  -4   2  12      490.37      484.16     17.17 o 
  -3   2  12        9.74       10.43      1.64 o 
  -2   2  12      621.16      654.85     20.12 o 
  -1   2  12       13.62       19.97      1.95 o 
   0   2  12        4.30        3.48      0.87 o 
   1   2  12      379.81      339.48     15.33 o 
   2   2  12        7.49        5.22      1.28 o 
   3   2  12       99.44       95.96      5.15 o 
   4   2  12       21.41       20.15      3.87 o 
   5   2  12       18.38       21.50      3.83 o 
   6   2  12       68.41       85.77      7.44 o 
   7   2  12       81.67       74.74      8.95 o 
  -9   3  12        3.05        7.28      3.70 o 
  -8   3  12       33.29       39.65      6.41 o 
  -7   3  12        1.26        1.05      2.12 o 
  -6   3  12     1036.08     1031.04     40.65 o 
  -5   3  12       87.25       94.32      8.34 o 
  -4   3  12       49.42       43.37      7.95 o 
  -3   3  12      175.16       65.91     53.91 o 
  -2   3  12      126.50      131.70     12.45 o 
  -1   3  12        0.11        0.79      0.49 o 
   0   3  12      364.11      374.49      9.81 o 
   1   3  12      522.00      568.91     17.89 o 
   2   3  12       94.55       84.24      5.07 o 
   3   3  12       30.18       38.58      3.43 o 
   4   3  12       26.34       31.55      4.79 o 
   5   3  12      160.36      154.83      9.48 o 
   6   3  12       77.28       72.63      8.79 o 
   7   3  12       44.63       40.60      6.83 o 
  -9   4  12        0.20        0.88      1.97 o 
  -8   4  12        7.90       14.10      4.23 o 
  -7   4  12       26.10       26.05      5.20 o 
  -6   4  12      151.87      145.30     15.65 o 
  -5   4  12       27.95       15.87      5.46 o 
  -4   4  12      228.96      212.63     17.68 o 
  -3   4  12      229.34      224.49     17.46 o 
  -2   4  12       45.71       53.41      8.41 o 
  -1   4  12       51.24       62.11      8.62 o 
   0   4  12      158.36      162.38     16.79 o 
   1   4  12       11.39       13.19      2.68 o 
   2   4  12      435.46      423.63     15.61 o 
   3   4  12      326.86      334.53     23.84 o 
   4   4  12        7.86        5.18      3.53 o 
   5   4  12      110.67      114.17     15.16 o 
   6   4  12       51.39       63.32      8.25 o 
   7   4  12       21.03       35.31      6.39 o 
  -9   5  12        2.90        6.78      5.28 o 
  -8   5  12       31.16       23.79      6.74 o 
  -7   5  12       42.82       41.51      9.14 o 
  -6   5  12      227.82      218.49     19.71 o 
  -5   5  12      160.80      162.05     16.43 o 
  -4   5  12      195.88      212.54     18.30 o 
  -3   5  12      282.09      296.11     20.96 o 
  -2   5  12     1250.29     1131.83     43.51 o 
  -1   5  12      165.54      171.03     14.77 o 
   0   5  12        3.73        1.13      2.90 o 
   1   5  12      405.22      443.19     17.19 o 
   2   5  12       24.27       18.45      3.30 o 
   3   5  12      346.83      378.19     26.11 o 
   4   5  12       17.41       25.47      7.33 o 
   5   5  12       84.83       95.62     13.94 o 
   6   5  12        3.01        6.53      3.11 o 
   7   5  12        6.56        7.98      4.12 o 
  -8   6  12       10.79        3.15      3.80 o 
  -7   6  12       28.25       33.87      8.35 o 
  -6   6  12        3.51        2.86      3.41 o 
  -5   6  12       79.01       92.13     12.66 o 
  -4   6  12       14.29       11.16      4.36 o 
  -3   6  12      513.39      483.17     28.44 o 
  -2   6  12      204.73      213.43     17.45 o 
  -1   6  12      249.13      279.02     19.67 o 
   0   6  12      164.06      179.99     14.97 o 
   1   6  12        8.87        6.62      3.04 o 
   2   6  12      719.42      752.74     33.89 o 
   3   6  12      133.78      128.78     15.58 o 
   4   6  12        8.84        0.93      2.88 o 
   5   6  12       26.50       25.03      7.65 o 
   6   6  12        0.43        1.40      5.22 o 
  -8   7  12        7.42        6.18      4.55 o 
  -7   7  12       17.91       14.70      6.99 o 
  -6   7  12        5.48       16.74      6.65 o 
  -5   7  12        2.47       14.51      6.49 o 
  -4   7  12        0.48       -3.75      3.75 o 
  -3   7  12      217.79      200.78     18.45 o 
  -2   7  12      232.78      230.21     19.03 o 
  -1   7  12       94.05      113.67     13.03 o 
   0   7  12       25.63       29.22      6.32 o 
   1   7  12      133.04      131.39      9.74 o 
   2   7  12      146.57      107.86      8.89 o 
   3   7  12        7.63       11.35      5.28 o 
   4   7  12        7.86        7.88      4.54 o 
   5   7  12       61.79       53.88     11.11 o 
   6   7  12        0.19       -5.28      5.28 o 
  -7   8  12       10.67       21.39      7.23 o 
  -6   8  12       67.96       74.38     12.80 o 
  -5   8  12        9.12        8.69      5.94 o 
  -4   8  12        0.07        3.00      4.63 o 
  -3   8  12       60.06       60.07     10.25 o 
  -2   8  12        4.02        2.96      3.55 o 
  -1   8  12        0.90        9.34      4.41 o 
   0   8  12       75.19       78.39     10.90 o 
   1   8  12       44.65       38.15      8.40 o 
   2   8  12        0.03        1.32      2.85 o 
   3   8  12        0.11        1.70      4.36 o 
   4   8  12        9.35        7.53      5.38 o 
   5   8  12       18.76       27.38      8.18 o 
  -6   9  12        9.95       17.53      6.92 o 
  -5   9  12        1.13        2.83      3.53 o 
  -4   9  12       84.53       87.36     13.49 o 
  -3   9  12        1.70       15.68      6.45 o 
  -2   9  12       40.55       44.14      8.87 o 
  -1   9  12       51.75       70.04     11.46 o 
   0   9  12        9.00       21.26      6.67 o 
   1   9  12        1.80        3.43      2.29 o 
   2   9  12       49.81       48.88      6.77 o 
   3   9  12       15.29       21.30      7.47 o 
   4   9  12        1.80        1.85      2.42 o 
  -5  10  12       27.33       27.50      8.73 o 
  -4  10  12        4.12        5.38      4.86 o 
  -3  10  12       25.64       34.03      9.07 o 
  -2  10  12        1.46        0.92      3.75 o 
  -1  10  12      134.71      109.55     14.67 o 
   0  10  12      134.98      159.01     17.19 o 
   1  10  12       22.26       25.99      7.18 o 
   2  10  12        7.50        1.52      2.50 o 
   3  10  12       19.14       15.84      6.94 o 
  -4  11  12        1.88        7.49      5.97 o 
  -3  11  12       72.84       80.39     13.62 o 
  -2  11  12       69.32       66.50     12.09 o 
  -1  11  12       22.83       48.57     10.26 o 
   0  11  12        0.00       -1.40      2.45 o 
   1  11  12       12.49       10.34      4.72 o 
   2  11  12       10.90       11.55      5.74 o 
  -9   1  13       12.48       17.55      3.22 o 
  -8   1  13      100.09       92.43      6.73 o 
  -7   1  13       34.61       34.64      4.54 o 
  -6   1  13        0.08       -1.22      1.66 o 
  -5   1  13      182.11      174.03      6.20 o 
  -4   1  13      336.18      322.90      8.72 o 
  -3   1  13      357.23      352.71     14.43 o 
  -2   1  13       56.18       63.98      3.59 o 
  -1   1  13       75.44       79.58      3.77 o 
   0   1  13      440.89      449.96     13.12 o 
   1   1  13      215.49      234.23      9.25 o 
   2   1  13       27.12       28.90      2.80 o 
   3   1  13       26.73       26.64      2.68 o 
   4   1  13        0.23        1.69      2.16 o 
   5   1  13       41.91       45.43      5.11 o 
   6   1  13       20.25       29.74      5.55 o 
   7   1  13       11.59       11.79      4.14 o 
  -9   2  13       15.07       20.21      3.79 o 
  -8   2  13       42.36       53.53      7.19 o 
  -7   2  13      525.25      542.51     44.13 o 
  -6   2  13       72.91       62.30      7.25 o 
  -5   2  13      105.73       88.76     15.96 o 
  -4   2  13      237.91      192.10      9.83 o 
  -3   2  13      661.97      611.27     14.19 o 
  -2   2  13     1029.05      956.33     16.58 o 
  -1   2  13      436.92      435.49     12.68 o 
   0   2  13       14.04       10.97      1.67 o 
   1   2  13       14.55       14.41      2.83 o 
   2   2  13      108.00       94.41      5.54 o 
   3   2  13      567.49      585.81     20.75 o 
   4   2  13       12.46       16.94      3.78 o 
   5   2  13       59.19       55.13      8.86 o 
   6   2  13       19.80       16.13      4.30 o 
   7   2  13        6.12        7.13      4.97 o 
  -9   3  13       49.15       41.85      6.93 o 
  -8   3  13       19.25       13.68      4.07 o 
  -7   3  13       18.64       19.92      4.21 o 
  -6   3  13        1.73        7.06      2.83 o 
  -5   3  13      279.41      249.67     13.96 o 
  -4   3  13      449.54      424.16     26.63 o 
  -3   3  13      331.45      326.89     21.78 o 
  -2   3  13       62.67       39.26      7.25 o 
  -1   3  13     1322.62     1236.81     55.52 o 
   0   3  13        0.14        1.03      0.66 o 
   1   3  13     1903.14     1930.44     31.68 o 
   2   3  13      251.29      251.05      9.17 o 
   3   3  13        0.68        1.44      1.82 o 
   4   3  13      183.82      151.16     10.93 o 
   5   3  13        9.17       10.22      2.63 o 
   6   3  13        9.25       22.57      5.49 o 
   7   3  13        4.86        8.43      3.83 o 
  -9   4  13        1.43        4.68      3.16 o 
  -8   4  13       27.62       37.04     10.46 o 
  -7   4  13       96.79       93.25     14.70 o 
  -6   4  13       35.41       29.46      6.57 o 
  -5   4  13        0.02        1.94      2.74 o 
  -4   4  13        4.24       14.11      5.50 o 
  -3   4  13      226.43      226.28     18.29 o 
  -2   4  13      260.79      264.06     18.90 o 
  -1   4  13       10.85        6.34      2.24 o 
   0   4  13       68.07       59.18      6.08 o 
   1   4  13        9.06        6.99      9.23 o 
   2   4  13        6.33       16.74      3.28 o 
   3   4  13      418.94      400.86     27.22 o 
   4   4  13       41.75       52.96     10.17 o 
   5   4  13        1.49       -1.51      3.34 o 
   6   4  13        0.92        0.23      1.77 o 
   7   4  13        0.12        3.64      3.17 o 
  -9   5  13        1.52        4.72      4.51 o 
  -8   5  13       27.92       19.46      7.69 o 
  -7   5  13        0.74       -1.18      2.88 o 
  -6   5  13       32.04       26.45      6.67 o 
  -5   5  13      122.06      115.01     14.09 o 
  -4   5  13       93.03       88.51     12.02 o 
  -3   5  13       47.75       38.64      7.90 o 
  -2   5  13      364.57      376.56     23.64 o 
  -1   5  13       67.38       61.43      9.00 o 
   0   5  13      106.11      112.78      8.67 o 
   1   5  13       56.71       50.38      5.87 o 
   2   5  13      177.20      193.45     13.30 o 
   3   5  13      399.28      344.47     25.77 o 
   4   5  13        2.89        5.46      5.31 o 
   5   5  13       87.66       88.51     13.93 o 
   6   5  13        2.03       -0.74      2.05 o 
  -8   6  13        1.51        1.36      2.37 o 
  -7   6  13        0.87       -0.06      3.25 o 
  -6   6  13       30.70       34.93      8.72 o 
  -5   6  13       37.54       34.60      7.84 o 
  -4   6  13      256.24      277.39     21.97 o 
  -3   6  13       47.99       51.85      9.36 o 
  -2   6  13        6.07        9.16      4.06 o 
  -1   6  13       51.34       49.60      8.37 o 
   0   6  13       57.17       58.50      6.55 o 
   1   6  13       13.04       21.29      4.02 o 
   2   6  13       33.42       45.82      9.64 o 
   3   6  13       25.11       32.33      8.16 o 
   4   6  13        1.95        1.95      3.35 o 
   5   6  13       56.36       60.07     11.88 o 
   6   6  13       31.72       33.20      6.50 o 
  -8   7  13        8.37       14.59      6.13 o 
  -7   7  13        6.50       14.77      6.74 o 
  -6   7  13        8.20       11.48      5.88 o 
  -5   7  13      100.47       91.08     13.27 o 
  -4   7  13        6.10        8.15      5.29 o 
  -3   7  13        6.17       -0.52      2.77 o 
  -2   7  13        4.94        5.99      4.90 o 
  -1   7  13       56.85       57.74      9.28 o 
   0   7  13      334.27      359.88     22.97 o 
   1   7  13       90.56       91.14      8.31 o 
   2   7  13       13.52        8.70      2.81 o 
   3   7  13       11.92       15.05      6.00 o 
   4   7  13       20.20       31.18      8.85 o 
   5   7  13       41.72       40.76      9.60 o 
  -7   8  13        2.23        4.14      4.54 o 
  -6   8  13      119.36      144.19     17.81 o 
  -5   8  13       53.42       66.39     11.98 o 
  -4   8  13       35.77       32.91      8.54 o 
  -3   8  13       48.99       40.87      8.83 o 
  -2   8  13       21.66       18.11      5.60 o 
  -1   8  13      140.91      157.67     15.95 o 
   0   8  13       18.33       11.47      4.71 o 
   1   8  13      229.93      236.27     14.43 o 
   2   8  13       14.95       11.92      5.29 o 
   3   8  13        2.22        2.00      3.73 o 
   4   8  13       76.93       98.66     15.46 o 
   5   8  13       27.04       23.54      8.39 o 
  -6   9  13        1.83        2.29      3.44 o 
  -5   9  13        0.32       -3.33      3.33 o 
  -4   9  13        9.94        0.99      3.01 o 
  -3   9  13        0.44        2.41      2.77 o 
  -2   9  13       29.09       27.25      7.61 o 
  -1   9  13       53.45       43.20      9.37 o 
   0   9  13      120.94      128.70     15.02 o 
   1   9  13      158.05      157.12     12.10 o 
   2   9  13        1.63        2.79      5.06 o 
   3   9  13        2.42        2.29      4.30 o 
   4   9  13       13.03       13.02      7.13 o 
  -5  10  13       27.23       20.28      7.47 o 
  -4  10  13       15.11       14.23      5.36 o 
  -3  10  13       80.98       69.92     12.56 o 
  -2  10  13        7.05        6.11      5.17 o 
  -1  10  13       16.33       16.69      6.06 o 
   0  10  13        5.47        6.19      4.51 o 
   1  10  13       18.85       28.25      5.40 o 
   2  10  13        7.17       -3.27      3.27 o 
   3  10  13        9.41       11.51      6.43 o 
  -3  11  13        1.16       10.14      5.78 o 
  -2  11  13        2.24       -1.08      3.04 o 
  -1  11  13       13.04       28.47      8.05 o 
   0  11  13       11.52       17.33      6.41 o 
  -9   0  14       88.04       97.42     10.33 o 
  -8   0  14      138.22      156.70     12.46 o 
  -7   0  14      531.66      509.68     27.48 o 
  -6   0  14      159.86      168.91     36.64 o 
  -5   0  14        3.73        4.03      1.59 o 
  -4   0  14       18.90       23.76      5.94 o 
  -3   0  14      490.83      533.70     15.82 o 
  -2   0  14      816.83      822.74     19.71 o 
  -1   0  14      695.74      833.39     32.85 o 
   0   0  14      784.40      768.00     32.54 o 
   1   0  14      113.34      116.45     12.29 o 
   2   0  14       61.14       61.75      9.73 o 
   3   0  14      114.04       95.16      8.33 o 
   4   0  14      783.52      749.56     26.42 o 
   5   0  14        2.16        2.95      1.89 o 
   6   0  14       25.45       29.74      8.25 o 
   7   0  14       21.58       28.50      8.21 o 
  -9   1  14       15.39       12.81      3.38 o 
  -8   1  14        4.41        4.75      2.33 o 
  -7   1  14      317.91      339.09     14.35 o 
  -6   1  14        5.70        1.38      2.89 o 
  -5   1  14       37.99       27.80      3.50 o 
  -4   1  14       48.33       43.61      2.80 o 
  -3   1  14       15.02       20.29      2.33 o 
  -2   1  14      531.87      511.48     11.31 o 
  -1   1  14      771.53      799.21     14.05 o 
   0   1  14      375.03      371.75     12.22 o 
   1   1  14       45.83       32.76      5.38 o 
   2   1  14       13.29       13.69      2.03 o 
   3   1  14      457.88      458.72     15.58 o 
   4   1  14      178.75      185.57     10.05 o 
   5   1  14        0.10        0.62      2.14 o 
   6   1  14        0.29       -0.60      2.45 o 
   7   1  14       22.66       14.21      4.46 o 
  -9   2  14       11.55        8.80      3.98 o 
  -8   2  14       19.48       21.66      4.89 o 
  -7   2  14      188.00      182.13     13.34 o 
  -6   2  14        1.67        2.96      2.87 o 
  -5   2  14      132.37      131.74      9.83 o 
  -4   2  14        1.83        5.50      1.31 o 
  -3   2  14       12.66       15.09      2.01 o 
  -2   2  14       24.70       22.88      2.27 o 
  -1   2  14      216.63      222.08      6.94 o 
   0   2  14       23.07       18.09      2.20 o 
   1   2  14      124.38      116.84      6.24 o 
   2   2  14       15.53       17.95      3.86 o 
   3   2  14       34.69       29.24      7.39 o 
   4   2  14      159.29      157.47     15.49 o 
   5   2  14        0.48        1.81      1.70 o 
   6   2  14        9.94       11.47      3.13 o 
   7   2  14       17.12       20.71      5.56 o 
  -9   3  14       15.42       13.01      4.21 o 
  -8   3  14       76.66       74.05      8.82 o 
  -7   3  14        0.51        3.44      3.71 o 
  -6   3  14       28.54       37.35      8.33 o 
  -5   3  14       51.75       54.04      6.64 o 
  -4   3  14       29.97       34.96      5.06 o 
  -3   3  14      726.24      745.10     35.27 o 
  -2   3  14      126.65      120.60      8.86 o 
  -1   3  14      323.49      320.63     13.32 o 
   0   3  14      732.99      753.91     16.40 o 
   1   3  14      355.07      359.13     11.16 o 
   2   3  14       81.35       81.02      5.27 o 
   3   3  14       26.53       27.71      5.50 o 
   4   3  14       57.91       51.55      6.57 o 
   5   3  14        6.54       11.64      3.04 o 
   6   3  14        0.16        5.21      3.12 o 
  -9   4  14       65.08       78.77      9.66 o 
  -8   4  14        6.43        9.24      4.04 o 
  -7   4  14       33.81       24.48      7.11 o 
  -6   4  14      236.34      216.40     14.07 o 
  -5   4  14        7.22       13.84      4.85 o 
  -4   4  14      444.43      471.07     28.58 o 
  -3   4  14      325.35      343.03     23.44 o 
  -2   4  14      134.23      132.61     13.65 o 
  -1   4  14       23.00       24.81      4.22 o 
   0   4  14       64.97       66.16      6.62 o 
   1   4  14       92.65       94.59      9.47 o 
   2   4  14       99.64       98.29      7.69 o 
   3   4  14        6.34        5.59      4.72 o 
   4   4  14       13.60       12.47      5.28 o 
   5   4  14        0.10       -5.24      5.24 o 
   6   4  14       19.04       15.08      8.17 o 
  -8   5  14       47.67       50.34      9.99 o 
  -7   5  14       20.91       18.89      6.52 o 
  -6   5  14      108.16       91.62     13.34 o 
  -5   5  14      241.27      201.14     19.12 o 
  -4   5  14       58.52       60.03     10.25 o 
  -3   5  14       14.73       18.85      5.86 o 
  -2   5  14      339.35      339.45     22.87 o 
  -1   5  14       82.83       83.99      7.77 o 
   0   5  14      124.29      157.78     10.56 o 
   1   5  14       61.04       57.29      6.17 o 
   2   5  14      618.86      628.90     21.52 o 
   3   5  14      122.80      105.54     14.56 o 
   4   5  14      131.36      133.71     16.74 o 
   5   5  14       12.94       18.41      6.98 o 
   6   5  14       11.57       17.24      4.68 o 
  -8   6  14       24.15       26.34      5.52 o 
  -7   6  14        7.14        6.58      3.94 o 
  -6   6  14       22.61       14.45      5.72 o 
  -5   6  14       31.66       46.38      9.76 o 
  -4   6  14       49.57       70.89     11.16 o 
  -3   6  14       39.40       36.58      8.14 o 
  -2   6  14       53.78       50.78      8.73 o 
  -1   6  14       27.40       32.69      7.04 o 
   0   6  14      106.84      107.57      9.01 o 
   1   6  14       44.01       61.14      7.21 o 
   2   6  14       35.29       31.69      4.75 o 
   3   6  14        4.43        5.29      4.20 o 
   4   6  14      128.21      132.48     17.39 o 
   5   6  14       92.24       87.12     14.45 o 
  -7   7  14        1.23       -2.19      3.12 o 
  -6   7  14       62.37       58.88     11.91 o 
  -5   7  14       63.63       67.01     11.50 o 
  -4   7  14      111.30       90.65     13.56 o 
  -3   7  14       57.98       46.71      9.66 o 
  -2   7  14       34.66       23.74      6.51 o 
  -1   7  14        0.66        3.12      4.15 o 
   0   7  14       81.91       80.48      8.24 o 
   1   7  14       50.97       50.02      6.38 o 
   2   7  14       19.79       22.08      7.45 o 
   3   7  14       90.60       95.09     14.75 o 
   4   7  14       22.86       29.68      8.68 o 
   5   7  14        5.40       11.07      6.24 o 
  -6   8  14        4.94        8.49      5.98 o 
  -5   8  14       42.27       78.24     12.89 o 
  -4   8  14        0.00        6.66      5.20 o 
  -3   8  14       25.17       12.59      5.75 o 
  -2   8  14       11.82       15.66      6.25 o 
  -1   8  14       26.08       30.53      7.23 o 
   0   8  14        1.28        0.25      2.11 o 
   1   8  14       13.84        7.07      3.45 o 
   2   8  14        5.00       16.94      6.94 o 
   3   8  14        6.55        8.28      5.06 o 
   4   8  14        1.37        7.15      5.71 o 
  -5   9  14       17.89       30.50      8.58 o 
  -4   9  14        1.50        5.04      4.87 o 
  -3   9  14        1.53        3.25      4.01 o 
  -2   9  14       21.59       30.28      7.90 o 
  -1   9  14        8.46        5.38      3.77 o 
   0   9  14        0.85       -0.67      2.02 o 
   1   9  14       55.07       52.44      7.33 o 
   2   9  14       44.16       65.95     12.63 o 
   3   9  14        1.26        6.11      4.26 o 
  -4  10  14       57.28       52.51     11.13 o 
  -3  10  14       19.36       26.75      8.81 o 
  -2  10  14        8.05       14.94      6.16 o 
  -1  10  14        4.02        7.82      3.40 o 
   0  10  14       67.07       61.88     10.67 o 
   1  10  14       15.83       19.22      4.75 o 
   2  10  14        3.88        5.95      5.20 o 
  -9   1  15        0.81        0.54      1.60 o 
  -8   1  15        5.74       -0.16      1.42 o 
  -7   1  15       47.06       46.55      4.67 o 
  -6   1  15       32.20       27.38      4.71 o 
  -5   1  15       43.36       42.81      3.62 o 
  -4   1  15       93.48      100.61      5.35 o 
  -3   1  15      277.18      257.88      8.30 o 
  -2   1  15        9.01        7.24      2.02 o 
  -1   1  15      412.62      423.99     13.31 o 
   0   1  15      148.49      142.14      9.27 o 
   1   1  15      316.41      294.56     11.30 o 
   2   1  15       55.90       62.13      4.33 o 
   3   1  15        0.53        2.87      2.42 o 
   4   1  15       49.18       47.51      5.25 o 
   5   1  15       52.65       48.78      5.58 o 
   6   1  15       25.73       32.86      5.91 o 
  -9   2  15       19.60       25.80      4.56 o 
  -8   2  15      176.72      181.71     13.85 o 
  -7   2  15       92.01      110.49     10.41 o 
  -6   2  15      533.79      533.74     23.51 o 
  -5   2  15        0.44       -0.28      1.55 o 
  -4   2  15        2.61        4.94      3.78 o 
  -3   2  15       82.62       82.99      4.49 o 
  -2   2  15      559.31      556.88     12.43 o 
  -1   2  15      360.40      353.81     12.15 o 
   0   2  15      449.15      435.80     11.26 o 
   1   2  15      104.04       97.47      5.88 o 
   2   2  15       48.46       52.80      4.45 o 
   3   2  15      100.30      104.38      8.74 o 
   4   2  15      187.30      185.44     10.30 o 
   5   2  15        6.71        4.29      4.38 o 
   6   2  15       10.46       15.75      3.71 o 
  -9   3  15       24.22       22.88     11.55 o 
  -8   3  15       24.67       27.98      5.73 o 
  -7   3  15       23.62       21.69      7.70 o 
  -6   3  15       75.02       73.36      8.27 o 
  -5   3  15      115.98      115.58      9.68 o 
  -4   3  15      163.89      158.70     10.65 o 
  -3   3  15       20.85       18.97      4.60 o 
  -2   3  15        3.77        5.14      4.41 o 
  -1   3  15       13.30       18.26      3.65 o 
   0   3  15      632.20      618.05     14.92 o 
   1   3  15      768.61      779.22     23.77 o 
   2   3  15       33.29       39.22      3.72 o 
   3   3  15        0.43        4.66      5.53 o 
   4   3  15       32.34       31.93      5.28 o 
   5   3  15      120.00      114.52     11.92 o 
   6   3  15        1.22        2.80      2.64 o 
  -8   4  15        0.27        5.30      2.99 o 
  -7   4  15       69.05       71.71     11.12 o 
  -6   4  15      385.05      413.70     19.99 o 
  -5   4  15       40.47       37.78      7.11 o 
  -4   4  15       74.37       63.89     10.68 o 
  -3   4  15       15.45       18.34      6.31 o 
  -2   4  15       85.97       79.45      7.59 o 
  -1   4  15      182.86      191.93     11.88 o 
   0   4  15       11.59        8.32      2.74 o 
   1   4  15      196.77      176.56     11.10 o 
   2   4  15       65.56       75.00     11.76 o 
   3   4  15        4.82        5.76      4.52 o 
   4   4  15       36.21       47.50     10.29 o 
   5   4  15        7.17        8.57      3.71 o 
   6   4  15        4.17       14.99      4.83 o 
  -8   5  15        0.23        1.61      2.34 o 
  -7   5  15       19.91       19.64      8.67 o 
  -6   5  15       13.88       17.38      6.22 o 
  -5   5  15       33.21       39.56      8.70 o 
  -4   5  15      108.87      125.94     14.93 o 
  -3   5  15      209.85      220.57     19.22 o 
  -2   5  15      103.91      101.23     12.51 o 
  -1   5  15       30.09       34.15      5.16 o 
   0   5  15       27.20       24.43      5.22 o 
   1   5  15       96.97       98.24      8.36 o 
   2   5  15        0.32       15.65      7.00 o 
   3   5  15      141.70      148.12     17.53 o 
   4   5  15       14.20       14.18      6.94 o 
   5   5  15        3.88        4.97      5.20 o 
  -7   6  15        5.34        5.99      5.34 o 
  -6   6  15        3.77       -1.52      3.61 o 
  -5   6  15        1.82        0.01      3.19 o 
  -4   6  15       39.34       38.30      9.20 o 
  -3   6  15      156.86      156.81     16.69 o 
  -2   6  15        0.13        4.11      4.19 o 
  -1   6  15        3.66        2.53      2.42 o 
   0   6  15        0.61        2.69      1.97 o 
   1   6  15        1.95        5.53      2.77 o 
   2   6  15      211.19      208.18     21.15 o 
   3   6  15        9.30       12.06      6.11 o 
   4   6  15        7.11       13.60      6.80 o 
   5   6  15        3.30        8.36      5.13 o 
  -7   7  15        9.37        1.55      4.84 o 
  -6   7  15       21.18       19.01      6.81 o 
  -5   7  15        0.00        4.91      4.45 o 
  -4   7  15       27.69       35.42      8.60 o 
  -3   7  15      122.51      125.41     15.46 o 
  -2   7  15        0.59       -1.47      2.54 o 
  -1   7  15      119.70      123.74     13.93 o 
   0   7  15        5.38        4.39      4.69 o 
   1   7  15       71.93       74.22      7.96 o 
   2   7  15       17.34       18.10      5.90 o 
   3   7  15       15.30       13.13      5.99 o 
   4   7  15       24.91       48.63     11.32 o 
  -6   8  15       46.52       30.64      8.71 o 
  -5   8  15       24.33       24.39      8.83 o 
  -4   8  15        7.35        3.13      3.71 o 
  -3   8  15      288.67      294.23     24.37 o 
  -2   8  15       44.24       56.23     10.32 o 
  -1   8  15        1.04        4.08      4.14 o 
   0   8  15       24.87       29.15      4.95 o 
   1   8  15        9.02       11.00      7.94 o 
   2   8  15      164.02      163.17     19.68 o 
   3   8  15       55.94       80.14     14.70 o 
  -5   9  15        1.29       13.26      6.40 o 
  -4   9  15       33.31       48.40     10.75 o 
  -3   9  15       79.10      109.38     15.02 o 
  -2   9  15        1.73       12.90      5.12 o 
  -1   9  15        2.10       -0.21      2.36 o 
   0   9  15       19.65       25.60      5.25 o 
   1   9  15        1.30       14.28      6.88 o 
   2   9  15        5.23       15.68      7.60 o 
  -3  10  15        6.93        3.40      3.30 o 
  -2  10  15       16.95       22.19      8.13 o 
  -1  10  15        4.15       -2.04      2.95 o 
   0  10  15        0.16        2.08      3.33 o 
   1  10  15        0.62       -4.04      4.04 o 
  -9   0  16       54.22       71.25      8.98 o 
  -8   0  16        0.19        1.70      2.18 o 
  -7   0  16        7.50        5.46      3.74 o 
  -6   0  16       43.00       34.23      6.58 o 
  -5   0  16      286.18      316.17     15.56 o 
  -4   0  16      499.93      478.85     15.85 o 
  -3   0  16        2.27        1.68      2.39 o 
  -2   0  16       19.32       12.68      4.91 o 
  -1   0  16        0.83       -0.24      2.45 o 
   0   0  16     1211.35     1190.00     45.35 o 
   1   0  16      214.36      196.97     17.24 o 
   2   0  16        0.13       -0.31      1.51 o 
   3   0  16       47.39       41.14      7.37 o 
   4   0  16      295.10      274.50     16.10 o 
   5   0  16       69.75       75.06     11.80 o 
   6   0  16       65.73       77.58     12.98 o 
  -9   1  16       24.27       24.49      4.41 o 
  -8   1  16       32.04       30.69      4.41 o 
  -7   1  16       79.97       77.35      6.11 o 
  -6   1  16       40.95       43.01      4.67 o 
  -5   1  16       82.56       81.22      6.19 o 
  -4   1  16       13.74       16.38      2.44 o 
  -3   1  16      112.35      105.09      5.65 o 
  -2   1  16      184.76      188.95      8.67 o 
  -1   1  16        2.77        2.31      1.66 o 
   0   1  16      181.22      174.27      8.83 o 
   1   1  16      175.42      171.86      8.81 o 
   2   1  16      234.29      243.47      9.07 o 
   3   1  16       11.81       11.32      3.12 o 
   4   1  16      131.34      140.29      9.09 o 
   5   1  16       47.57       44.03      5.51 o 
   6   1  16       62.71       58.32      7.98 o 
  -8   2  16        2.77        2.64      2.36 o 
  -7   2  16        0.00        0.99      2.18 o 
  -6   2  16      264.96      278.37     15.98 o 
  -5   2  16       51.09       47.13      6.31 o 
  -4   2  16       11.95       15.10      3.01 o 
  -3   2  16       11.96        9.39      2.01 o 
  -2   2  16        1.16        1.46      1.32 o 
  -1   2  16       37.27       44.31      4.37 o 
   0   2  16      179.72      171.16      8.72 o 
   1   2  16      205.86      212.14      9.08 o 
   2   2  16       29.63       29.85      4.52 o 
   3   2  16       26.13       24.30      4.82 o 
   4   2  16        0.22       -0.65      2.12 o 
   5   2  16       46.85       46.35      5.69 o 
   6   2  16       16.32       28.11      4.78 o 
  -8   3  16        0.18        1.83      2.58 o 
  -7   3  16       16.09        8.91      3.36 o 
  -6   3  16        0.71        0.73      3.84 o 
  -5   3  16       70.34       64.43     14.19 o 
  -4   3  16       94.47       87.51      8.13 o 
  -3   3  16        0.69        1.14      1.54 o 
  -2   3  16        4.79        4.56      2.42 o 
  -1   3  16      121.81      131.72      9.69 o 
   0   3  16       65.65       69.07      7.15 o 
   1   3  16      134.22      128.67     25.25 o 
   2   3  16       60.51       49.11      9.97 o 
   3   3  16      147.97      172.24     11.37 o 
   4   3  16        0.41        3.54      1.91 o 
   5   3  16        4.87        3.56      2.63 o 
  -8   4  16       32.32       33.95      6.43 o 
  -7   4  16        1.70        0.73      2.26 o 
  -6   4  16      247.58      277.40     21.47 o 
  -5   4  16      159.05      144.42     20.07 o 
  -4   4  16        4.17        3.06      3.37 o 
  -3   4  16       88.76      103.84     13.30 o 
  -2   4  16        0.16        0.91      1.76 o 
  -1   4  16       85.29      113.65      9.27 o 
   0   4  16      533.92      520.26     20.37 o 
   1   4  16       90.50       74.77      7.34 o 
   2   4  16       41.12       34.73      8.55 o 
   3   4  16      180.00      177.68     19.18 o 
   4   4  16        0.01        5.55      4.77 o 
   5   4  16        0.01        2.46      2.89 o 
  -8   5  16       13.22        7.67      3.55 o 
  -7   5  16       93.47       96.41     11.00 o 
  -6   5  16       94.34       96.79      9.86 o 
  -5   5  16        2.08       -0.85      3.76 o 
  -4   5  16       28.03       31.98      7.91 o 
  -3   5  16        2.08        4.91      4.23 o 
  -2   5  16      179.84      196.79     12.75 o 
  -1   5  16       28.56       29.68      4.94 o 
   0   5  16       17.45       12.98      5.02 o 
   1   5  16        4.86        0.51      3.55 o 
   2   5  16      282.45      269.89     24.11 o 
   3   5  16       40.57       63.12     11.97 o 
   4   5  16      171.40      186.02     21.07 o 
   5   5  16        0.28        0.80      3.89 o 
  -7   6  16       33.17       31.29      6.21 o 
  -6   6  16        0.02        2.31      4.35 o 
  -5   6  16       19.32       19.78      6.57 o 
  -4   6  16      326.11      292.57     24.48 o 
  -3   6  16       14.89       16.77      6.35 o 
  -2   6  16      110.94      100.54     12.95 o 
  -1   6  16       61.80       81.17      8.58 o 
   0   6  16        8.72        6.81      3.93 o 
   1   6  16       22.76       29.12      5.14 o 
   2   6  16        7.73        8.11      5.10 o 
   3   6  16       20.84       22.10      7.73 o 
   4   6  16       83.01       69.78     13.04 o 
  -6   7  16       89.76      123.17     16.70 o 
  -5   7  16        1.68       -3.44      4.97 o 
  -4   7  16        3.87        5.94      4.37 o 
  -3   7  16       20.26        9.94      4.88 o 
  -2   7  16      158.99      159.76     17.03 o 
  -1   7  16       13.81       18.87      5.48 o 
   0   7  16       93.64       94.10      9.31 o 
   1   7  16        8.52       13.16      3.65 o 
   2   7  16       22.80       15.13      6.41 o 
   3   7  16       20.57       14.67      6.88 o 
   4   7  16       58.47       73.85     14.66 o 
  -5   8  16        1.00        6.21      4.55 o 
  -4   8  16        6.30       15.53      6.72 o 
  -3   8  16       50.20       59.88     11.34 o 
  -2   8  16        0.36       -0.48      2.47 o 
  -1   8  16       13.61       14.54      4.02 o 
   0   8  16        1.03        3.84      2.52 o 
   1   8  16        9.39       17.15      7.42 o 
   2   8  16        2.32        8.92      5.67 o 
   3   8  16       51.75       60.66     12.57 o 
  -4   9  16       35.07       41.90     10.21 o 
  -3   9  16       58.29       73.02     12.92 o 
  -2   9  16       20.48       22.72      7.10 o 
  -1   9  16       32.46       41.56      9.60 o 
   0   9  16        3.18        9.89      3.75 o 
   1   9  16       35.34       40.06     10.84 o 
  -8   1  17        2.39        3.24      2.60 o 
  -7   1  17        1.90        5.67      2.62 o 
  -6   1  17        3.46        2.52      3.48 o 
  -5   1  17      118.33      109.05      9.15 o 
  -4   1  17       79.22       82.71      5.78 o 
  -3   1  17      113.04      107.78      6.54 o 
  -2   1  17       44.03       38.72      4.99 o 
  -1   1  17        2.85        2.62      2.21 o 
   0   1  17      192.46      208.88     14.29 o 
   1   1  17       28.04       28.62      3.11 o 
   2   1  17       11.89       11.68      2.51 o 
   3   1  17      122.15      103.16     10.89 o 
   4   1  17        0.62        3.65      2.46 o 
   5   1  17       12.35        5.04      4.40 o 
  -8   2  17       19.80       19.04      4.06 o 
  -7   2  17        6.14        4.09      2.47 o 
  -6   2  17      310.80      290.45     16.53 o 
  -5   2  17       21.17       17.30      2.98 o 
  -4   2  17       15.31       14.22      3.49 o 
  -3   2  17       60.30       60.32      4.80 o 
  -2   2  17      100.76       99.30      6.53 o 
  -1   2  17        0.59        2.91      1.67 o 
   0   2  17       97.55       99.23      6.97 o 
   1   2  17      206.60      218.04     12.61 o 
   2   2  17      136.13      139.88      9.95 o 
   3   2  17      112.56      117.84     17.58 o 
   4   2  17       10.47       15.41      4.65 o 
   5   2  17        4.75        2.45      1.68 o 
  -8   3  17       51.06       42.55      7.12 o 
  -7   3  17       89.20       73.26      8.81 o 
  -6   3  17        4.49        5.70      2.34 o 
  -5   3  17       90.39      108.01     15.71 o 
  -4   3  17      309.80      292.99     12.15 o 
  -3   3  17      191.37      186.58     12.22 o 
  -2   3  17        0.02       -0.53      2.34 o 
  -1   3  17        1.72       -0.62      1.97 o 
   0   3  17       29.55       37.84      5.55 o 
   1   3  17        1.87        3.59      2.05 o 
   2   3  17       39.94       42.33      8.99 o 
   3   3  17       80.74       80.14     13.23 o 
   4   3  17        1.75        2.78      2.97 o 
   5   3  17       32.30       31.17      8.97 o 
  -8   4  17       86.10       82.17     13.66 o 
  -7   4  17      227.47      242.48     16.39 o 
  -6   4  17       23.32       30.69      5.56 o 
  -5   4  17       76.81       87.64      8.83 o 
  -4   4  17      137.00      127.08     10.04 o 
  -3   4  17      176.81      195.50     12.77 o 
  -2   4  17      137.92      132.10     10.44 o 
  -1   4  17       94.61       92.99      8.64 o 
   0   4  17       50.71       50.11      6.50 o 
   1   4  17      111.26       98.01     13.66 o 
   2   4  17       19.32       17.81      6.22 o 
   3   4  17       12.64       14.61      6.00 o 
   4   4  17       12.26       -0.03      3.19 o 
   5   4  17        1.90        6.50      3.85 o 
  -7   5  17       18.51       12.76      4.25 o 
  -6   5  17        0.99        1.16      2.42 o 
  -5   5  17       10.97       20.74      7.61 o 
  -4   5  17      191.18      200.53     20.04 o 
  -3   5  17      118.31       95.99     13.34 o 
  -2   5  17       30.63       35.24      8.03 o 
  -1   5  17        0.04        1.56      1.87 o 
   0   5  17        0.56        1.64      2.17 o 
   1   5  17      216.45      201.15     12.56 o 
   2   5  17       55.70       51.87     11.07 o 
   3   5  17       10.11       12.98      5.85 o 
   4   5  17       17.90       19.74      7.76 o 
  -7   6  17       24.51       24.57      7.56 o 
  -6   6  17       13.30       25.30      7.92 o 
  -5   6  17        6.28       17.15      7.59 o 
  -4   6  17        2.08        0.98      3.76 o 
  -3   6  17        0.02       -3.27      3.27 o 
  -2   6  17       12.01       11.25      3.17 o 
  -1   6  17        5.52        9.18      3.38 o 
   0   6  17        0.02        1.02      2.33 o 
   1   6  17       37.48       47.40      9.80 o 
   2   6  17        2.51       13.80      6.73 o 
   3   6  17       43.04       67.46     13.16 o 
   4   6  17        3.70       11.31      7.04 o 
  -6   7  17       84.96       95.14     15.00 o 
  -5   7  17       85.18       73.00     13.59 o 
  -4   7  17        2.54        4.77      3.94 o 
  -3   7  17       13.76       10.98      5.15 o 
  -2   7  17        4.43        6.99      4.63 o 
  -1   7  17       67.67       75.97      8.56 o 
   0   7  17       78.16       96.18      9.51 o 
   1   7  17        0.26       -5.17      5.17 o 
   2   7  17       10.26       29.69      8.92 o 
   3   7  17       11.55       26.42      8.65 o 
  -5   8  17       28.21       25.74      8.74 o 
  -4   8  17        9.85       19.27      7.05 o 
  -3   8  17       58.82       52.17     10.98 o 
  -2   8  17       62.46       79.60     12.74 o 
  -1   8  17       97.48      126.95     11.70 o 
   0   8  17       12.82       13.21      3.89 o 
   1   8  17       12.15       15.60      6.86 o 
   2   8  17       28.88       27.04      8.12 o 
  -3   9  17        2.27        6.85      5.03 o 
  -2   9  17        1.64        5.79      4.14 o 
  -1   9  17       85.62       87.58     10.06 o 
   0   9  17       33.79       49.51      7.41 o 
  -8   0  18       17.72       15.16      3.93 o 
  -7   0  18        0.02       -1.05      3.27 o 
  -6   0  18       37.85       30.82      6.24 o 
  -5   0  18       21.10       16.76      6.03 o 
  -4   0  18       21.21       23.29      6.60 o 
  -3   0  18      336.02      316.30     19.77 o 
  -2   0  18        3.50        1.65      2.64 o 
  -1   0  18        0.63        4.00      2.61 o 
   0   0  18       33.18       31.40      7.11 o 
   1   0  18      213.20      192.21     11.94 o 
   2   0  18       17.49       25.14      4.63 o 
   3   0  18       85.85       79.08      8.56 o 
   4   0  18       75.85       71.34     11.22 o 
   5   0  18       38.11       26.62      7.70 o 
  -8   1  18        0.30        1.84      2.03 o 
  -7   1  18      507.64      490.04     27.99 o 
  -6   1  18       19.16       17.57      4.38 o 
  -5   1  18        1.67        3.64      3.14 o 
  -4   1  18       14.83       12.53      3.19 o 
  -3   1  18      187.22      203.54      9.39 o 
  -2   1  18      181.91      204.39      9.66 o 
  -1   1  18       84.46       85.30      9.43 o 
   0   1  18       30.74       34.44      4.34 o 
   1   1  18        6.03        7.77      1.84 o 
   2   1  18       31.75       39.04      4.82 o 
   3   1  18       82.11       87.07      7.08 o 
   4   1  18       35.81       28.19      4.37 o 
   5   1  18        3.55        3.44      3.40 o 
  -8   2  18        0.01       -1.51      2.40 o 
  -7   2  18       25.67       13.48      4.24 o 
  -6   2  18        0.63        4.40      2.70 o 
  -5   2  18        1.00        3.85      5.51 o 
  -4   2  18        0.13       -1.52      1.79 o 
  -3   2  18      238.51      258.26     16.39 o 
  -2   2  18       65.37       64.75      5.49 o 
  -1   2  18       56.02       59.81      5.51 o 
   0   2  18       52.75       65.52      7.23 o 
   1   2  18      133.13      146.64     13.99 o 
   2   2  18       37.82       25.80      7.53 o 
   3   2  18        0.15       -0.45      3.67 o 
   4   2  18       53.00       62.80      8.36 o 
   5   2  18        5.53        7.74      8.15 o 
  -7   3  18        1.38       -0.05      2.06 o 
  -6   3  18        1.53        1.89      4.24 o 
  -5   3  18        0.09        1.19      4.75 o 
  -4   3  18       57.19       61.56      7.36 o 
  -3   3  18       19.58       27.32      5.06 o 
  -2   3  18        5.82       10.02      2.72 o 
  -1   3  18       43.95       48.59      6.24 o 
   0   3  18      214.73      222.30     15.78 o 
   1   3  18       68.86       58.53      6.77 o 
   2   3  18        3.07       13.61      6.25 o 
   3   3  18        2.42       12.57      6.32 o 
   4   3  18        1.57        0.40      2.59 o 
  -7   4  18        1.88        1.86      2.97 o 
  -6   4  18       24.52       26.86      4.93 o 
  -5   4  18       76.41       98.45     14.66 o 
  -4   4  18       81.84       82.89      8.64 o 
  -3   4  18      128.77      127.07     10.76 o 
  -2   4  18        1.26        3.89      3.66 o 
  -1   4  18        5.24        3.48      2.08 o 
   0   4  18       52.32       61.75      7.20 o 
   1   4  18        8.13        3.03      3.45 o 
   2   4  18       40.14       34.75      9.05 o 
   3   4  18        8.57       10.55      5.86 o 
   4   4  18       23.00       24.83      8.26 o 
  -7   5  18       48.60       47.09      7.61 o 
  -6   5  18       10.25       15.89      4.51 o 
  -5   5  18      103.61      110.77     15.77 o 
  -4   5  18       21.69       24.47      7.55 o 
  -3   5  18       17.63       16.31      4.12 o 
  -2   5  18       19.14       19.71      4.43 o 
  -1   5  18       45.11       56.62      7.04 o 
   0   5  18        0.02        1.36      2.37 o 
   1   5  18       23.91       36.87      9.13 o 
   2   5  18        1.79        5.22      5.05 o 
   3   5  18       32.29       44.24     10.52 o 
  -6   6  18       77.59       86.57      9.92 o 
  -5   6  18      110.80      124.30     17.31 o 
  -4   6  18       80.11       65.83     12.51 o 
  -3   6  18       24.77       23.88      4.98 o 
  -2   6  18        0.19        2.29      1.93 o 
  -1   6  18       44.72       43.82      6.60 o 
   0   6  18      155.59      156.82     12.03 o 
   1   6  18       65.08       76.86     13.09 o 
   2   6  18       28.04       39.44      9.72 o 
   3   6  18       71.74       48.02     11.32 o 
  -5   7  18       14.27       24.05      7.42 o 
  -4   7  18        0.67        6.17      3.58 o 
  -3   7  18        1.02        7.03      4.39 o 
  -2   7  18       10.88       10.42      3.72 o 
  -1   7  18        0.84        1.42      1.96 o 
   0   7  18       14.13       22.23      8.22 o 
   1   7  18       79.69      106.18     15.88 o 
   2   7  18       36.56       39.48     10.82 o 
  -4   8  18        6.04        5.49      4.67 o 
  -3   8  18        0.32        7.43      5.34 o 
  -2   8  18       13.47       10.64      4.72 o 
  -1   8  18       27.17       24.04      5.76 o 
   0   8  18        2.92        3.87      2.69 o 
   1   8  18        0.42       10.87      5.76 o 
  -7   1  19       37.81       46.51      9.29 o 
  -6   1  19      101.39      103.84     15.27 o 
  -5   1  19       13.24       13.69      6.06 o 
  -4   1  19       18.25       16.45      6.32 o 
  -3   1  19      110.64      106.70     14.83 o 
  -2   1  19       14.10       15.12      3.04 o 
  -1   1  19       20.72       28.41      4.01 o 
   0   1  19       34.41       36.85      4.66 o 
   1   1  19       38.85       40.81      4.76 o 
   2   1  19        1.51        3.14      2.42 o 
   3   1  19        5.41        4.26      5.06 o 
   4   1  19        0.81        6.27      4.68 o 
  -7   2  19      150.46      151.11     19.37 o 
  -6   2  19      145.40      146.51     18.48 o 
  -5   2  19       36.67       45.22     10.87 o 
  -4   2  19        0.04        0.54      1.82 o 
  -3   2  19       12.08       11.91      3.94 o 
  -2   2  19      290.19      326.04     12.90 o 
  -1   2  19      219.85      205.38     10.45 o 
   0   2  19      294.88      299.90     16.07 o 
   1   2  19        6.63       10.68      6.35 o 
   2   2  19        0.01       -2.38      2.38 o 
   3   2  19        0.03        4.51      5.33 o 
   4   2  19       10.38       18.53      4.72 o 
  -7   3  19       19.83       10.62      5.02 o 
  -6   3  19       77.28       81.77     14.24 o 
  -5   3  19       68.09       80.45     26.17 o 
  -4   3  19      464.89      491.50     26.31 o 
  -3   3  19       89.88       87.45      8.87 o 
  -2   3  19        3.34        4.98      2.55 o 
  -1   3  19       94.60       92.46      9.03 o 
   0   3  19        1.11       -1.60      1.80 o 
   1   3  19       11.61       11.12      5.36 o 
   2   3  19       21.14       12.17      5.73 o 
   3   3  19        1.16        1.75      2.76 o 
   4   3  19       66.32       68.13      9.13 o 
  -6   4  19       55.29       50.25     11.21 o 
  -5   4  19       15.01       23.34      4.97 o 
  -4   4  19       14.49       16.25      4.27 o 
  -3   4  19        1.64        3.00      4.35 o 
  -2   4  19       76.84       71.12      7.87 o 
  -1   4  19       53.84       42.83      6.36 o 
   0   4  19       76.15       71.88      8.02 o 
   1   4  19        0.13        0.53      3.90 o 
   2   4  19        0.52        0.19      2.90 o 
   3   4  19      135.70      141.12     18.62 o 
  -6   5  19       19.33       21.95      7.56 o 
  -5   5  19        4.06        3.86      4.84 o 
  -4   5  19        2.25        4.55      2.84 o 
  -3   5  19       67.47       70.08      8.28 o 
  -2   5  19       20.57       23.57      5.01 o 
  -1   5  19       41.07       39.57      7.13 o 
   0   5  19        0.72        2.05      2.41 o 
   1   5  19       17.16       18.58      6.83 o 
   2   5  19        9.47       18.74      7.79 o 
   3   5  19      103.29       98.73     16.05 o 
  -5   6  19       38.43       61.33     12.49 o 
  -4   6  19        4.94        9.71      6.61 o 
  -3   6  19       31.55       41.08      6.72 o 
  -2   6  19        9.45        8.68      3.40 o 
  -1   6  19        2.01        2.90      2.38 o 
   0   6  19      124.97      115.50     16.15 o 
   1   6  19        4.56        6.10      5.79 o 
   2   6  19        2.41        0.20      3.97 o 
  -4   7  19      102.47      100.39     15.82 o 
  -3   7  19        0.15        1.47      4.08 o 
  -2   7  19        5.13        2.86      2.35 o 
  -1   7  19        2.94        1.74      2.05 o 
   0   7  19       91.42       86.10     14.72 o 
   1   7  19       14.53        1.46      4.25 o 
  -7   0  20       90.06       89.86     15.27 o 
  -6   0  20       32.59       31.18      8.72 o 
  -5   0  20      208.26      268.01     24.57 o 
  -4   0  20      131.83      128.32     16.11 o 
  -3   0  20       11.21        3.42      3.77 o 
  -2   0  20        3.82        6.26      2.82 o 
  -1   0  20       32.35       38.91      8.43 o 
   0   0  20       62.76       65.55      7.45 o 
   1   0  20      285.88      290.12     23.96 o 
   2   0  20       44.52       54.64     10.82 o 
   3   0  20      106.97      125.03     17.07 o 
  -7   1  20       63.90       60.14      9.58 o 
  -6   1  20      195.99      216.98     46.90 o 
  -5   1  20        1.95        1.29      3.39 o 
  -4   1  20        5.41        8.32      5.41 o 
  -3   1  20       41.85       55.24     11.46 o 
  -2   1  20      151.47      138.15     10.51 o 
  -1   1  20      521.76      536.01     21.78 o 
   0   1  20       58.60       66.92      6.72 o 
   1   1  20       92.04       84.78      9.08 o 
   2   1  20       21.20       14.50      5.92 o 
   3   1  20       20.54       31.11      5.60 o 
  -6   2  20        1.95        7.74      3.51 o 
  -5   2  20       23.81       25.34      7.84 o 
  -4   2  20        2.15        3.51      2.39 o 
  -3   2  20       11.65       11.65      3.71 o 
  -2   2  20        1.72       -0.30      2.69 o 
  -1   2  20        0.48        1.45      3.23 o 
   0   2  20       13.46       13.66      3.81 o 
   1   2  20        2.15        7.97      4.03 o 
   2   2  20        0.40       -0.39      2.73 o 
   3   2  20       17.83       27.48      5.63 o 
  -6   3  20        8.64       14.59      6.42 o 
  -5   3  20        1.35        3.23      3.64 o 
  -4   3  20       50.87       48.72      7.02 o 
  -3   3  20        0.59       -0.93      1.79 o 
  -2   3  20        0.76        0.97      3.95 o 
  -1   3  20        0.71        4.87      4.11 o 
   0   3  20        7.99        7.37      6.43 o 
   1   3  20        1.87       -3.01      3.01 o 
   2   3  20        0.13        6.47      5.26 o 
   3   3  20        6.66        7.82      5.77 o 
  -6   4  20       53.28       58.19     12.57 o 
  -5   4  20       26.85       19.56      7.72 o 
  -4   4  20      296.52      329.04     18.30 o 
  -3   4  20        2.21       -0.81      3.47 o 
  -2   4  20        0.72       -1.84      2.33 o 
  -1   4  20        5.93        2.93      2.29 o 
   0   4  20        9.75       10.91      3.20 o 
   1   4  20      264.58      221.65     22.62 o 
   2   4  20       46.73       44.87     10.72 o 
  -5   5  20        6.24        6.82      3.23 o 
  -4   5  20       23.18       22.61      5.22 o 
  -3   5  20       64.43       83.84      9.40 o 
  -2   5  20       51.69       60.86      7.86 o 
  -1   5  20       18.57       16.09      4.04 o 
   0   5  20        3.92       21.10      7.09 o 
   1   5  20        9.74        9.58      5.56 o 
   2   5  20       72.00       75.21     14.16 o 
  -4   6  20       15.03       33.15      6.37 o 
  -3   6  20      110.12      103.48     10.79 o 
  -2   6  20        4.89        2.25      2.25 o 
  -1   6  20        5.10        5.42      3.05 o 
   0   6  20       44.65       40.05     10.09 o 
   1   6  20        6.52       16.24      7.13 o 
  -2   7  20       34.25       44.28     14.84 o 
  -6   1  21       25.89       30.48      6.80 o 
  -5   1  21       28.41       38.24      6.82 o 
  -4   1  21      129.41      142.04     17.93 o 
  -3   1  21       46.88       50.97     17.70 o 
  -2   1  21        6.78        9.33      8.94 o 
  -1   1  21        4.61        6.26      2.96 o 
   0   1  21      145.07      151.06      9.55 o 
   1   1  21        0.28       -0.71      3.23 o 
   2   1  21        2.46        0.11      4.33 o 
  -6   2  21       31.03       42.25     11.00 o 
  -5   2  21        1.97       -0.59      4.84 o 
  -4   2  21        2.01        4.48      3.42 o 
  -3   2  21      149.45      162.86     12.37 o 
  -2   2  21       99.78      115.72     10.43 o 
  -1   2  21       12.27       15.99      4.22 o 
   0   2  21        0.10        2.68      3.05 o 
   1   2  21        5.22        5.26      3.80 o 
   2   2  21       41.97       42.00     10.48 o 
  -5   3  21      105.39      113.16     17.08 o 
  -4   3  21      210.61      163.46     24.79 o 
  -3   3  21       20.52       22.55      5.21 o 
  -2   3  21       22.11       29.70      5.39 o 
  -1   3  21        4.16        2.05      1.84 o 
   0   3  21       90.80       86.12     13.55 o 
   1   3  21       38.76       50.13     11.45 o 
   2   3  21       20.49       25.28      8.87 o 
  -5   4  21        1.01       -2.87      3.28 o 
  -4   4  21       37.07       39.41      6.43 o 
  -3   4  21        6.55        9.82      3.50 o 
  -2   4  21       20.21       13.46      3.75 o 
  -1   4  21       58.86       68.69     15.63 o 
   0   4  21       77.55       61.75     11.98 o 
   1   4  21        0.03        4.97      5.22 o 
  -4   5  21       30.83       28.96     15.95 o 
  -3   5  21        3.96        0.86      2.01 o 
  -2   5  21        8.36        6.88      2.68 o 
  -1   5  21        2.70        2.88      2.28 o 
   0   5  21       21.12       16.26      7.13 o 
  -5   0  22      105.07      120.13     17.29 o 
  -4   0  22       84.02       77.61     13.28 o 
  -3   0  22       18.26       21.83      7.22 o 
  -2   0  22       30.61       20.49      6.88 o 
  -1   0  22      151.71      137.05     11.34 o 
   0   0  22       12.40       10.76      5.87 o 
   1   0  22        8.18       10.99      5.32 o 
  -5   1  22        1.56        0.58      2.18 o 
  -4   1  22        1.39        1.23      3.56 o 
  -3   1  22      249.33      304.37     26.36 o 
  -2   1  22       50.89       56.10      7.53 o 
  -1   1  22      175.75      200.58     16.82 o 
   0   1  22       96.24      102.08      8.08 o 
   1   1  22       17.52       14.67      6.44 o 
  -5   2  22       35.33       35.83     10.42 o 
  -4   2  22       12.95       14.84      6.16 o 
  -3   2  22        0.63        2.33      2.50 o 
  -2   2  22       10.49       12.68      4.40 o 
  -1   2  22        3.14        2.41      2.60 o 
   0   2  22        1.59        0.26      3.78 o 
   1   2  22       27.03       30.06      8.61 o 
  -4   3  22       57.70       61.90     12.25 o 
  -3   3  22       20.85       20.75      4.66 o 
  -2   3  22        0.89        4.03      2.24 o 
  -1   3  22        1.59        0.77      5.48 o 
   0   3  22       14.42       19.31      7.16 o 
  -3   4  22       21.40       27.47      5.40 o 
  -2   4  22       26.98       37.35      6.44 o 
  -1   4  22       12.60       20.54      4.92 o 
  -3   1  23        0.09        2.34      4.70 o 
  -2   1  23       14.49       18.89      5.22 o 
  -1   1  23        5.39       10.74      3.05 o 
  -2   2  23       46.72       49.55      7.25 o 
                                                 
